# Supplementary material for: Genome-wide analyses reveal a role of Polycomb in promoting hypomethylation of DNA methylation valleys
Source: Genome Biol. 2018 Feb 8;19:18. doi: 10.1186/s13059-018-1390-8 (PMC5806489; doi:10.1186/s13059-018-1390-8)
Supplement: Supplementary file 2 — Summary of DMVs and associated genes for each mouse tissue and early developmental stage. (XLSX 666 kb) [file 13059_2018_1390_MOESM2_ESM.xlsx]

## Sheet: coding_gene
Table S1. Summary of DMVs and associated genes for each mouse tissue and early developmental stage.
DMV genes
spleen	thymus	bone_marrow	colon	intestine	pancreas	stomach	liver	heart	lung	kidney	uterus	skin	cerebellum	cortex	olfactory	sperm	mESC	oocyte	E6.5	E7.5
1110001J03Rik	1110001J03Rik	1500012F01Rik	1110001J03Rik	1500012F01Rik	1190002N15Rik	1110001J03Rik	2310047M10Rik	1190002N15Rik	2310047M10Rik	1110001J03Rik	1500012F01Rik	1500012F01Rik	1110065P20Rik	1190002N15Rik	1190002N15Rik	1810010H24Rik	0610010K14Rik	1110001J03Rik	1110012J17Rik	1110012J17Rik
Actb	2310044G17Rik	2310047M10Rik	1500012F01Rik	2310047M10Rik	1500012F01Rik	1500012F01Rik	4933434E20Rik	2310047M10Rik	4933434E20Rik	1500012F01Rik	1700101E01Rik	1700101E01Rik	1190002N15Rik	1500012F01Rik	1500012F01Rik	2310047M10Rik	1110001A16Rik	1110003E01Rik	1810027O10Rik	1810027O10Rik
Actg1	9030612E09Rik	4933434E20Rik	2310044G17Rik	2810403A07Rik	1700013F07Rik	1700101E01Rik	9030612E09Rik	4933434E20Rik	9030612E09Rik	2310044G17Rik	2310047M10Rik	2310044G17Rik	2310044G17Rik	2310044G17Rik	2310044G17Rik	9030612E09Rik	1110005A03Rik	1110012J17Rik	2310047M10Rik	2310047M10Rik
Actr3	Abhd15	9030612E09Rik	2310047M10Rik	4933434E20Rik	2310035C23Rik	2310035C23Rik	Abhd15	9030612E09Rik	Abhd15	2310047M10Rik	4632434I11Rik	2310047M10Rik	2310047M10Rik	2310047M10Rik	2310047M10Rik	Abhd15	1110012J17Rik	1110020G09Rik	2810030E01Rik	2810030E01Rik
Adamts1	Abtb2	Actb	4933434E20Rik	9030612E09Rik	2310044G17Rik	2310044G17Rik	Acaa2	Abl1	Actb	4933434E20Rik	4933434E20Rik	4933434E20Rik	4933434E20Rik	4921524J17Rik	4933434E20Rik	Abt1	1110034A24Rik	1110028C15Rik	5730559C18Rik	5730559C18Rik
Adamts6	Adamts1	Actg1	9030612E09Rik	Abhd15	2310047M10Rik	2310047M10Rik	Acbd5	Actb	Actg1	Actg1	8430427H17Rik	9030612E09Rik	6430571L13Rik	4933434E20Rik	6820408C15Rik	Acbd7	1110054O05Rik	1110054O05Rik	6330407J23Rik	6330407J23Rik
Adcyap1	Adcyap1	Adamts1	Acss1	Acaa2	2700049A03Rik	4933434E20Rik	Actb	Actg1	Adamts1	Adamts1	9030612E09Rik	9830001H06Rik	6820408C15Rik	9030612E09Rik	9030612E09Rik	Adamts1	1190002N15Rik	1190002H23Rik	6430527G18Rik	6430527G18Rik
Adm	Adm	Adamts6	Actb	Acss1	2700097O09Rik	9030612E09Rik	Actg1	Actr3	Adamts6	Adamts6	Actb	Acaa2	9030612E09Rik	Aak1	Actg1	Adamts19	1500012F01Rik	1190002N15Rik	8430406I07Rik	6820408C15Rik
Adrbk1	Adrbk1	Adcyap1	Actg1	Actb	2810403A07Rik	Abhd15	Adamts1	Adamts1	Adcy8	Adcyap1	Actg1	Actb	9830001H06Rik	Actb	Acvr1	Adamts20	1700040I03Rik	1300014I06Rik	8430427H17Rik	8430427H17Rik
Aftph	Aff1	Add3	Adamts1	Actg1	3110047P20Rik	Acaa2	Adamts6	Adamts4	Adcyap1	Add3	Actn4	Actg1	Ablim1	Actg1	Adcy8	Adamts5	1700052N19Rik	1500012F01Rik	9030612E09Rik	9030612E09Rik
Akna	Aftph	Adm	Adamts6	Actn4	4933434E20Rik	Actb	Adcyap1	Adamts6	Add3	Adm	Adamts1	Actn4	Acap3	Actr1a	Adcyap1	Adcy8	1700081L11Rik	1700020L24Rik	AA881470	Accn4
Alcam	Agpat1	Adra2a	Adcyap1	Acvr1b	5330417C22Rik	Actg1	Adm	Adcyap1	Adm	Adra2a	Adamts6	Acvr1b	Actg1	Adamts1	Adcyap1r1	Adcyap1	1810027O10Rik	1700054N08Rik	Abhd14b	Adcyap1
Aloxe3	Akna	Adrb1	Add3	Adamts1	6820408C15Rik	Actn4	Adra2a	Add3	Adra2a	Aftph	Adcyap1	Adamts1	Actr1a	Adamts6	Add3	Adm	1810035L17Rik	1700081L11Rik	Abhd15	Adm
Alx1	Alcam	Adrbk1	Adm	Adamts6	8430419L09Rik	Actr3	Afmid	Adm	Adrb1	Agap2	Add3	Adamts6	Adam10	Adcy8	Adm	Adra1a	2310003C23Rik	1700101E01Rik	Abt1	Adra2a
Ang	Aloxe3	Aftph	Adra2a	Adck3	9030612E09Rik	Acvr1b	Aftph	Adra2a	Aftph	Agpat1	Adm	Adcy5	Adamts1	Adcyap1	Aff4	Adra2a	2310014H01Rik	1810010H24Rik	Accn4	Agap2
Ankrd13a	Alx1	Agpat1	Adrb1	Adcy6	Abhd13	Adamts1	Agpat1	Agap2	Agpat1	Ahdc1	Adra2a	Adcyap1	Adamts4	Add3	Agap2	Adrb1	2310036O22Rik	1810027O10Rik	Actg1	Alcam
Anp32a	Ankrd13a	Ahdc1	Aff1	Adcyap1	Abhd15	Adamts4	Ahdc1	Agpat1	Ahdc1	Ajap1	Aftph	Adm	Adamts6	Adm	Agpat1	Aftph	2310044G17Rik	2010107H07Rik	Adm	Aloxe3
Anp32b	Anp32a	Ajap1	Aftph	Add3	Abtb2	Adamts6	Ajap1	Ahdc1	Ahnak	Alcam	Agbl5	Adra2a	Adcy1	Aff4	Ahdc1	Agap2	2310047M10Rik	2310014H01Rik	Agap2	Alx1
Apobec3	Apobec3	Alcam	Agpat1	Adm	Actb	Adcy8	Alcam	Ahnak	Ajap1	Alkbh5	Agpat1	Aftph	Adcy8	Aftph	Ajap1	Agpat1	2410002O22Rik	2310044G17Rik	Agpat1	Alx3
Arhgdib	Arhgap31	Aloxe3	Ahdc1	Adra2a	Actg1	Adcyap1	Alkbh5	Ajap1	Alcam	Aloxe3	Ahdc1	Agpat1	Adcyap1	Agap2	Alcam	AI597468	2610029G23Rik	2310047M10Rik	Ahdc1	Amotl2
Arhgef1	Arhgef2	Alx1	Alcam	Aff1	Actn4	Add3	Aloxe3	Alcam	Alkbh5	Alx1	Ahnak	Ahdc1	Add3	Agpat1	Alkbh5	Aim1	2610318N02Rik	2610109H07Rik	Alcam	Ang
Arhgef2	Arid1a	Angpt1	Alkbh5	Afmid	Actr3	Adm	Alx1	Alkbh5	Aloxe3	Amotl2	Ajap1	Ahnak	Adora1	Ahdc1	Aloxe3	Alcam	2700097O09Rik	2700062C07Rik	Alkbh5	Ankrd13b
Arid1a	Arid1b	Ankrd13a	Aloxe3	Aftph	Acvr1b	Adra2a	Amotl2	Aloxe3	Alx1	Ankrd34a	Akirin1	Aim1	Adrbk1	Ajap1	Alx1	Aloxe3	2810030E01Rik	2810046L04Rik	Aloxe3	Ankrd33b
Arid1b	Arid2	Ankrd13b	Alx1	Agpat1	Acvr2a	Afmid	Ang	Alx1	Amotl2	Anp32a	Alcam	Ajap1	Aebp2	Alcam	Ankrd11	Alx1	2810055F11Rik	3110047P20Rik	Alx1	Ankrd34a
Arid2	Arid4b	Ankrd34a	Ang	Ahdc1	Adam10	Aftph	Ank3	Amotl2	Ang	Arf4	Alkbh5	Alcam	Aff4	Alkbh5	Ankrd13a	Amn	2810428I15Rik	3830431G21Rik	Amotl2	Anp32a
Arid4b	Arid5b	Anp32a	Ank3	Alcam	Adamts1	Agpat1	Anp32a	Ankrd34a	Ankrd13a	Arf6	Aloxe3	Alkbh5	Aftph	Aloxe3	Ankrd13b	Ang	2900064A13Rik	4833427G06Rik	Ang	Arid1a
Arid5b	Arpc2	Anp32b	Ankrd11	Alkbh5	Adamts6	Ahdc1	Ap1g1	Anp32a	Ankrd13b	Arhgef11	Alx1	Aloxe3	Agap2	Alx1	Ankrd34a	Ank	4632434I11Rik	4921524J17Rik	Ankrd13a	Arid1b
Arih1	Arpp21	Ap3m2	Ankrd13b	Aloxe3	Adcy6	Ajap1	Apoc1	Arf4	Ankrd33b	Arhgef12	Ang	Alx1	Agap3	Ang	Anp32a	Ankmy2	4931406C07Rik	4930415O20Rik	Ankrd13b	Arid2
Arpc2	Arrdc3	Apobec3	Ankrd34a	Alx1	Adcy8	Alcam	Apoe	Arf6	Ankrd34a	Arhgef2	Ankrd13a	Ang	Agpat1	Ankrd11	Ap3m2	Ankrd13a	4933434E20Rik	4930473A06Rik	Ankrd34a	Arid5b
Arrdc3	Ascl1	Arhgdib	Anp32a	Ang	Adcyap1	Alkbh5	Arf6	Arhgap31	Anp32a	Arid1a	Ankrd13b	Ankrd11	Ahdc1	Ankrd13a	Arhgef12	Ankrd13b	5730559C18Rik	4931408A02Rik	Anp32a	Arrdc3
Ascl1	Astl	Arhgef2	Arf6	Ankhd1	Add3	Aloxe3	Arhgef12	Arhgef12	Aph1a	Arid1b	Anp32a	Ankrd13a	AI118078	Ankrd13b	Arhgef2	Ankrd34a	6430527G18Rik	4933407C03Rik	Arid1a	Arx
Astl	Atf3	Arid1a	Arid1a	Ankrd13b	Adhfe1	Alx1	Arid1a	Arhgef2	Arhgap31	Arid2	Ap3m2	Ankrd13b	Ajap1	Ankrd34a	Arid1a	Ankrd52	6820408C15Rik	5730494M16Rik	Arid1b	Ascl1
Atf3	Atoh1	Arid1b	Arid1b	Ankrd34a	Adm	Ang	Arid1b	Arid1a	Arhgef12	Arid4b	Arf4	Ankrd34a	Alcam	Anp32a	Arid1b	Ano8	8430406I07Rik	6330407J23Rik	Arid2	Atf3
Atoh1	Atp8b2	Arid2	Arid2	Anp32a	Adora1	Ankrd13b	Arid2	Arid1b	Arhgef2	Arid5b	Arhgef12	Anp32a	Aldoa	Ap3m2	Arid2	Anp32a	8430410A17Rik	6430527G18Rik	Arid3a	Atoh1
Atxn1	B3gnt2	Arid4b	Arid3a	Arf4	Adra2a	Ankrd34a	Arid5b	Arid2	Arid1a	Arih1	Arhgef2	Anxa2	Alkbh5	Arhgap21	Arid5b	Ap3m2	9630033F20Rik	6720463M24Rik	Arid5b	Atxn1
Auts2	Bahcc1	Arid5b	Arid4b	Arf6	Aff1	Anp32a	Arrdc3	Arid5b	Arid1b	Arpc2	Arid1a	Arf1	Aloxe3	Arhgef12	Arpc5	Apbb2	AA881470	6820408C15Rik	Arpc5l	Axin2
B3gnt2	Bahd1	Arih1	Arid5b	Arhgap21	Aftph	Arf1	Ascl1	Arih1	Arid2	Arrdc3	Arid1b	Arf6	Alx1	Arhgef2	Arpp21	Ar	Aasdhppt	8030462N17Rik	Arpm1	Bahcc1
Bahcc1	Bai1	Arpc2	Arpc2	Arhgef11	Agap2	Arf6	Atf3	Arpc2	Arid4b	Ascl1	Arid2	Arhgef12	Ang	Arid1a	Arrdc3	Arid1a	Abcd1	8430419L09Rik	Arrdc3	Bahd1
Bahd1	Bai2	Arrdc3	Arpc5l	Arid1a	Agap3	Arhgap21	Atf5	Arrdc3	Arid5b	Atf3	Arid5b	Arhgef2	Ank1	Arid1b	Ascl1	Arid1b	Abt1	8430427H17Rik	Arx	Bai1
Bai1	Barhl1	Arsg	Arrdc3	Arid1b	Agbl5	Arhgef12	Atoh1	Ascl1	Arih1	Atoh1	Arpc2	Arid1a	Ankrd11	Arid2	Atf3	Arid2	Acad11	a	Asb1	Bai2
Bai2	Barhl2	Ascl1	Ascl1	Arid2	Agpat1	Arhgef2	Atp1b1	Atf3	Arpc2	Atp1b1	Arrdc3	Arid1b	Ankrd13a	Arid4b	Atn1	Arid5b	Accn4	A430033K04Rik	Ascl1	Barhl1
Barhl1	Barx1	Astl	Atf3	Arid4b	Ahdc1	Arid1a	Atp6v1a	Atf5	Arrdc3	Atp6v1a	Ascl1	Arid2	Ankrd13b	Arid5b	Atoh1	Arpc5l	Acp6	Aatf	Atf3	Barhl2
Barhl2	Barx2	Astn2	Atf5	Arid5b	Ajap1	Arid1b	Atxn1	Atoh1	Ascl1	Atxn1	Atf3	Arid3a	Ankrd34a	Arih1	Atp1b1	Arrdc3	Actg1	Abca4	Atoh1	Barx1
Barx1	Bbc3	Atf3	Atoh1	Arih1	Akt1	Arid2	Axin2	Atp8b2	Atf3	Auts2	Atoh1	Arid5b	Anks1b	Arntl	Atp2a2	Arx	Actn4	Abcd2	Atxn1	Barx2
Barx2	BC005537	Atoh1	Atp1b1	Arntl	Alcam	Arid3a	B2m	Atxn1	Atoh1	Axin2	Atp2b1	Arih1	Anp32a	Arpc5	Atp2b1	Ascl1	Actr1a	Abcg2	Auts2	Bbc3
Baz2a	BC061194	Atp8b2	Atxn1	Arpc2	Alkbh5	Arid4b	B3gnt2	Bahcc1	Atp2b1	Bahcc1	Atp8b2	Arl4c	Ap3m2	Arrdc3	Atp8b2	Atf3	Acvr1b	Abhd13	Axin2	BC061194
Bbc3	Bcl11a	Atxn1	Atxn2	Arrdc3	Aloxe3	Arid5b	B4galnt2	Bahd1	Atp6v1a	Bahd1	Atxn1	Arpc2	Apba2	Ascl1	Atxn1	Atoh1	Acvr2a	Abhd15	Bahcc1	Bcan
BC061194	Bcl11b	Auts2	Auts2	Ascl1	Alx1	Arih1	B4galt1	Bai1	Atxn1	Bai1	Auts2	Arrdc3	Apc2	Asxl1	Auts2	Atp11c	Adamts4	Abtb2	Bahd1	Bcl11a
Bcan	Bcl2l11	Axin2	Axin2	Asxl1	Alx4	Arpc2	Bahcc1	Bai2	Auts2	Bai2	Axin2	Ascl1	Aplp2	Atf3	Axin2	Atp2b1	Add3	Acadl	Bai1	Bcl11b
Bcl11a	Bcl6	B2m	B4galnt2	Atf3	Amfr	Arrdc3	Bahd1	Barhl2	Axin2	Barhl1	Bahcc1	Atf3	App	Atoh1	B4galnt2	Atp5d	Adhfe1	Acbd3	Bai2	Bcl2l11
Bcl11b	Bcor	B3gnt2	B4galt1	Atf4	Ampd2	Ascl1	Bai1	Barx1	B4galt1	Barhl2	Bahd1	Atf5	Arhgap21	Atp1b1	Bahcc1	Atxn1	Adnp2	Accn4	Barhl2	Bcl6
Bcl2l11	Bdnf	B4galnt2	Bahcc1	Atf5	Ang	Atf3	Bai2	Barx2	Bahcc1	Barx1	Bai1	Atoh1	Arhgef12	Atp2a2	Bahd1	Axin2	Agap2	Ache	Barx2	Bcor
Bcl6	Bhlhe22	Bahcc1	Bahd1	Atoh1	Angpt1	Atf5	Barhl2	Bbc3	Bahd1	Barx2	Bai2	Atp2b1	Arhgef2	Atp2b1	Bai1	B3gat2	Agpat1	Acsbg1	Baz2a	Bcorl1
Bcor	Bhlhe41	Bahd1	Bai1	Atp1a1	Ank3	Atoh1	Barx1	BC005537	Bai1	Baz2a	Barhl1	Atp6v1a	Arhgef7	Atp8b2	Bai2	B3gnt1	Agtrap	Acss1	Bbc3	Bdnf
Bdnf	Bmp4	Bai1	Bai2	Atp1b1	Ankmy2	Atp1a1	Barx2	BC061194	Bai2	Bbc3	Barhl2	Atp8b2	Arid1a	Atxn1	Bai3	Bahcc1	Ahdc1	Acss2	Bbx	Bend3
Bhlhe22	Brd2	Bai2	Barhl1	Atp6v1a	Ankrd10	Atp2a2	Baz2b	Bcan	Barhl1	BC005537	Barx1	Atxn1	Arid1b	Auts2	Barhl1	Bai1	AI314976	Actn4	BC061194	Bhlhe22
Bmp4	Bsx	Barhl1	Barhl2	Atp8b1	Ankrd13a	Atp6v1a	BC005537	Bcl11a	Barhl2	Bcan	Barx2	Auts2	Arid2	Axin2	Barhl2	Bai2	AI848100	Adamts1	Bcl11a	Bhlhe41
Bmpr2	Cacnb3	Barhl2	Barx1	Atxn1	Ankrd13b	Atxn1	BC030307	Bcl11b	Barx1	Bcar1	Bbc3	Axin2	Arid4b	Bahcc1	Barx1	Banp	AK010878	Adamts19	Bcl11b	Bmi1
Brd2	Cadm1	Barx1	Barx2	Atxn2	Ankrd27	Auts2	BC061194	Bcl6	Barx2	Bcl11a	BC005537	Bahcc1	Arid5b	Bahd1	Barx2	Barhl2	Akap12	Adamts2	Bcl2l11	Bmp4
Bsx	Camk2n1	Barx2	Baz2a	Auts2	Ankrd34a	B3gnt1	Bcan	Bcor	Baz2a	Bcl11b	BC061194	Bahd1	Arntl	Bai1	Basp1	Barx1	Akirin2	Adamts3	Bcl6	Bmp7
Btg1	Car10	Baz2a	Bbc3	Axin2	Ankrd40	B4galt1	Bcar1	Bdnf	Bbc3	Bcl2l1	Bcan	Bai1	Arpp21	Bai2	Baz2a	Basp1	Alcam	Adamts6	Bcor	Brd2
Bzrap1	Casz1	Bbc3	BC005537	B3gnt1	Ankrd50	Bahcc1	Bcl11a	Bhlhe22	BC028528	Bcl2l11	Bcl11a	Bai2	Arrdc3	Bai3	Bbc3	Baz2a	Alkbh1	Adcy1	Bcorl1	Bsx
C1ql1	Cbfa2t3	BC005537	Bcan	B4galnt2	Anp32a	Bahd1	Bcl11b	Bhlhe40	BC061194	Bcl6	Bcl11b	Barhl1	Ascl1	Barhl2	BC005537	Bbc3	Alkbh2	Adcy2	Bcr	Btn1a1
Cacna1g	Cbln1	BC061194	Bcl11a	Bahcc1	Arcn1	Bai1	Bcl2l11	Bhlhe41	Bcan	Bcor	Bcl2l11	Barhl2	Asphd1	Barx1	BC061194	Bbx	Alkbh5	Adcy5	Bdnf	Bub3
Cacnb3	Cbx3	Bcan	Bcl11b	Bahd1	Arf1	Bai2	Bcl6	Bmp4	Bcl11a	Bdnf	Bcl6	Barx1	Astn2	Barx2	Bcl11a	BC068157	Aloxe3	Adcyap1	Bend3	C1ql1
Cacng4	Cbx4	Bcl11a	Bcl2l11	Bai1	Arf4	Barhl1	Bcor	Bmpr2	Bcl11b	Bhlhe22	Bcl6b	Barx2	Atf3	Basp1	Bcl11b	BC068281	Alx1	Add3	Bhlhe22	Cacnb3
Cadm2	Cbx8	Bcl11b	Bcl6	Bai2	Arf6	Barhl2	Bcr	Brd2	Bcl2l1	Bhlhe23	Bcor	Baz2a	Atf5	Bbc3	Bcl2l11	Bcar1	Amd1	Adra1a	Bhlhe41	Cadm1
Camk2n1	Ccdc6	Bcl2l11	Bdnf	Barhl1	Arhgap20	Barx1	Bdnf	Bsx	Bcl2l11	Bhlhe40	Bdnf	Baz2b	Atn1	Bbx	Bcl6	Bcat1	Amd2	Adra2a	Bmi1	Cadm2
Car10	Ccnd1	Bcl6	Bhlhe22	Barhl2	Arhgap21	Barx2	Bhlhe22	Btg1	Bcl6	Bhlhe41	Bhlhe22	Bbc3	Atoh1	BC005537	Bcor	Bcl11a	Amotl2	Adrb1	Bmp4	Camk2n1
Casz1	Ccnd2	Bcor	Bhlhe40	Barx1	Arhgdig	Baz1b	Bhlhe40	C1ql1	Bcor	Bmf	Bhlhe23	BC005537	Atp1a1	BC061194	Bdnf	Bcl11b	Ang	AF529169	Bmp7	Car10
Cbfa2t3	Ccnd3	Bcr	Bhlhe41	Baz1b	Arhgef19	Baz2a	Bhlhe41	C230081A13Rik	Bdnf	Bmp4	Bhlhe40	BC061194	Atp1b1	Bcan	Bhlhe22	Bcl2l11	Ankhd1	Aff1	Brd2	Car14
Cbln1	Ccno	Bdnf	Bmp4	Baz2a	Arid1a	Bbc3	Bmp4	Cacnb3	Bhlhe22	Bmpr2	Bhlhe41	Bcan	Atp2b1	Bcl11a	Bhlhe40	Bcl6	Ankrd10	Aftph	Btn1a1	Casz1
Cbx3	Ccr10	Bhlhe22	Bmpr2	Bbc3	Arid1b	BC005537	Brd2	Car10	Bhlhe41	Bod1l	Bmf	Bcl11a	Atp5d	Bcl11b	Bhlhe41	Bcor	Ankrd11	Agap2	Bub3	Cbln1
Cbx4	Cd47	Bhlhe41	Brd2	BC005537	Arid2	BC030307	Bri3	Car14	Bmp4	Brd2	Bmp4	Bcl11b	Atp6v1a	Bcl2l11	Bmp4	Bcorl1	Ankrd13a	Agbl5	C1ql1	Cbx3
Cbx5	Cdh11	Bmp4	Brd3	BC021891	Arid3a	BC061194	Bsx	Caskin2	Bmpr2	Brd3	Bmpr2	Bcl2l11	Atxn1	Bcl6	Bmpr2	Bdnf	Ankrd13b	Agpat1	Cacna1g	Cbx4
Cbx8	Cdk2ap1	Bmpr2	Bsx	BC061194	Arid4b	Bcan	Btf3l4	Casz1	Brd2	Bsx	Brd2	Bcl6	AU040320	Bcor	Brd2	Bhlhe22	Ankrd17	Ahdc1	Cacnb3	Cbx8
Ccnd1	Cdk5r2	Bola1	Btg1	Bcan	Arid5b	Bcl11a	Btg1	Cbln1	Brd3	Btg1	Bsx	Bcor	Auts2	Bdnf	Bsx	Bhlhe40	Ankrd34a	AI467606	Cadm1	Ccdc6
Ccnd2	Cdk6	Brd2	C1ql1	Bcl11a	Arih1	Bcl11b	C1ql2	Cbx3	Bsx	C1ql1	Btg1	Bdnf	Axin2	Bhlhe22	Btbd1	Bhlhe41	Anks1	AI593442	Cadm2	Ccdc85c
Ccno	Cdkn2a	Brd3	Cacna1g	Bcl11b	Arl4a	Bcl2l11	Cacna1g	Cbx4	Btg1	Car10	C1ql1	Bhlhe22	Bahcc1	Bhlhe40	Btf3l4	Birc6	Anln	Ajap1	Camk2n1	Ccnd1
Ccr10	Cdv3	Bsx	Cacnb3	Bcl2l11	Arrdc3	Bcl6	Cacnb3	Cbx8	C1ql1	Caskin2	Cacnb3	Bhlhe23	Bahd1	Bhlhe41	Btg1	Blvrb	Anp32a	Ak3	Car10	Ccnd2
Cd24a	Cdx2	Btg1	Cadm2	Bcl6	Arsg	Bcor	Cadm2	Ccdc6	C230081A13Rik	Casz1	Cadm2	Bhlhe40	Bai1	Bmpr2	Bzrap1	Bmp2	Anp32b	Akirin1	Car14	Ccno
Cd47	Cfl1	Bzrap1	Car10	Bcor	Ascl1	Bcr	Camk2n1	Ccnd1	Cacna1g	Cbln1	Cadps	Bhlhe41	Bai2	Brd2	Cacna1c	Bmp4	Anxa7	Akr1a4	Casz1	Ccr10
Cdh11	Chd2	C1ql1	Car14	Bdnf	Astn2	Bdnf	Car10	Ccnd2	Cacnb3	Cbx3	Calm2	Bmf	Bai3	Bsx	Cacna1g	Bmpr2	Ap4s1	Akr1cl	Cbln1	Cdh11
Cdk17	Chd3	C1ql2	Casz1	Bhlhe22	Atf3	Bhlhe22	Car14	Ccno	Cadm1	Cbx4	Camk2d	Bmp4	Barhl2	Btg1	Cacnb1	Brd2	Apex1	Alcam	Cbx3	Cdk2ap1
Cdk5r2	Chd4	Cacna1g	Cbln1	Bhlhe40	Atf4	Bhlhe40	Casz1	Ccr10	Cadm2	Cbx8	Cap1	Bmpr1a	Barx1	Cacna1c	Cacnb3	Brms1	Aph1a	Aldh1b1	Cbx4	Cdk5
Cdk6	Cic	Cacnb3	Cbx3	Bhlhe41	Atf5	Bhlhe41	Cat	Cd81	Cadps	Ccnd1	Car10	Bmpr2	Barx2	Cacna1g	Cadm1	Bsx	Apoe	Aldh2	Cbx8	Cdk5r2
Cdkn2a	Clic1	Cacng4	Cbx4	Bmp4	Atf7	Bmf	Cbln1	Cdh11	Car10	Ccnd2	Casz1	Brd2	Baz2a	Cacnb3	Cadm2	Btn1a1	Arf1	Alkbh5	Ccdc6	Cdk6
Cdkn2c	Cnn2	Cadm1	Cbx5	Bmpr2	Atl2	Bmpr1a	Cbx3	Cdk13	Car14	Ccno	Cbln1	Bri3	Bbc3	Cadm1	Calm1	Bzw2	Arf6	Aloxe3	Ccdc85c	Cdkn2a
Cdx2	Cnot6l	Cadm2	Cbx8	Brd2	Atoh1	Bmpr2	Cbx4	Cdk2ap1	Cbln1	Ccr10	Cbx3	Bsx	BC005537	Cadm2	Calm2	C1ql1	Arhgap21	Alx1	Ccnd1	Cdkn2c
Cfl1	Cntnap1	Calcrl	Ccdc6	Bri3	Atp2b1	Brd2	Ccdc85c	Cdk5r2	Cbx3	Cdc42se1	Cbx4	Btg1	Bcan	Cadps	Camk2n1	Cacnb3	Arhgef1	Alx3	Ccnd2	Cdx2
Chat	Col2a1	Camk2n1	Ccnd1	Brms1	Atp8b1	Brd3	Ccnd1	Cdk6	Cbx4	Cdh11	Cbx5	C1ql1	Bcl11a	Calm2	Car10	Cadm2	Arid1a	Alx4	Ccno	Cdyl
Chd2	Coro2a	Car10	Ccnd2	Bsx	Atxn1	Bri3	Ccnd2	Cdkn2a	Cbx8	Cdk12	Cbx8	C1ql2	Bcl11b	Calm3	Casz1	Camk2n1	Arid1b	Amn	Ccr10	Cebpa
Chd3	Cpeb2	Car14	Ccng2	Btg1	Atxn2	Brms1	Ccno	Cdkn2c	Ccdc6	Cdk13	Ccdc6	Cacnb3	Bcl2l1	Camk2n1	Cbln1	Car10	Arid2	Ang	Cdh1	Cfl1
Clic1	Cpt1a	Car2	Ccno	Cacna1g	AU040320	Bsx	Ccnt2	Cdx2	Ccnd1	Cdk5	Ccnd1	Cadm1	Bcl6	Cap1	Cbx3	Cartpt	Arid4b	Angptl4	Cdh2	Chd3
Cnot6l	Creb3	Casz1	Ccr10	Calm2	Auts2	Btbd3	Ccr10	Cfl1	Ccnd2	Cdk5r2	Ccnd2	Cadm2	Bcor	Car10	Cbx4	Casp9	Arid5b	Ankmy2	Cdk13	Cic
Cntfr	Crlf1	Cbfa2t3	Cd47	Calm3	Axin2	Btg1	Cd164	Chd2	Ccno	Cdk6	Ccnd3	Calm2	Bdnf	Casz1	Cbx8	Casz1	Arih1	Ankrd10	Cdk2ap1	Cited1
Cntnap1	Crmp1	Cbln1	Cdh11	Car10	Azin1	C1ql1	Cd47	Chd3	Ccr10	Cdkn1b	Ccng2	Camk2n1	Bhlhe40	Cbln1	Ccdc6	Catsperg1	Arl6ip6	Ankrd13b	Cdk2ap2	Cks1b
Col12a1	Csk	Cbx3	Cdk12	Casz1	B3galnt2	C230081A13Rik	Cdh11	Cic	Cd24a	Cdkn2a	Ccno	Car10	Bhlhe41	Cbx3	Ccdc85c	Cbln1	Arpc5l	Ankrd27	Cdk5	Clcn2
Col2a1	Cux1	Cbx4	Cdk13	Cbln1	B3gnt1	Cacnb3	Cdh2	Cks1b	Cd47	Cdkn2c	Ccr10	Caskin2	Bmp4	Cbx4	Ccnd1	Cbln2	Arpm1	Ankrd33b	Cdk5r2	Cntnap1
Cpt1a	Cxxc5	Cbx5	Cdk2ap1	Cbx3	B4galt1	Cadps	Cdk12	Cltc	Cdc42	Cdx2	Cd47	Casz1	Bmpr2	Cbx8	Ccnd2	Cbx4	Arrdc3	Ankrd34a	Cdk6	Col2a1
Creb3	Cytip	Cbx8	Cdk5	Cbx4	Bahcc1	Calm3	Cdk13	Cnn2	Cdc42ep4	Cfl1	Cd81	Cbln1	Brd2	Ccdc6	Ccni	Cbx8	Arsg	Ankrd34b	Cdkn2c	Commd3
Crlf1	Dbp	Ccdc6	Cdk5r2	Cbx5	Bahd1	Camk2n1	Cdk5r2	Cnot6l	Cdh11	Cflar	Cdc42	Cbx3	Brd3	Ccdc85c	Ccr10	Ccdc12	Arx	Ankrd56	Cdx2	Cpeb2
Crmp1	Dbx1	Ccdc85c	Cdk6	Cbx8	Bai1	Car10	Cdk6	Cntnap1	Cdk2ap1	Chat	Cdh11	Cbx4	Bsx	Ccnd1	Cd47	Ccdc6	Asb1	Anks1b	Cebpa	Cpt1a
Csrnp1	Ddit3	Ccnd1	Cdkn1b	Ccdc6	Bai2	Caskin2	Cdkn2a	Col2a1	Cdk5	Chd2	Cdk12	Cbx8	Btbd3	Ccnd2	Cdc40	Ccdc85c	Asf1a	Anp32a	Cfl1	Crabp2
Cux1	Ddn	Ccnd2	Cdkn2a	Ccdc88c	Barhl1	Casz1	Cdkn2c	Comp	Cdk5r2	Chd3	Cdk13	Ccdc6	Btg1	Ccno	Cdc42se1	Ccdc94	Asna1	Ap3m2	Chchd7	Crb3
Cxxc5	Ddx5	Ccnd3	Cdkn2c	Ccnd1	Barhl2	Cbln1	Cdx2	Cpeb2	Cdk6	Cic	Cdk2ap1	Ccdc85c	Bzrap1	Ccr10	Cdh2	Ccnd1	Asns	Apoa1	Chd2	Crlf1
Cyp26a1	Ddx6	Ccng2	Cdv3	Ccnd2	Barx1	Cbx3	Cebpa	Cpt1a	Cdkn2a	Cilp2	Cdk5	Ccnd1	C1ql1	Cdc42se1	Cdk13	Ccnd2	Asxl1	Apoa4	Chd3	Crmp1
Cyr61	Dgka	Ccno	Cdx2	Ccng2	Barx2	Cbx4	Cebpb	Creb3	Cdkn2c	Cirbp	Cdk5r2	Ccnd2	C230081A13Rik	Cdh2	Cdk17	Ccr10	Asxl2	Apoc3	Chd7	Csrnp1
Cytip	Dio3	Ccr10	Cebpa	Ccnk	Baz2a	Cbx5	Cept1	Crip2	Cdx2	Cited2	Cdk6	Ccno	Cacna1a	Cdk13	Cdk5	Cd24a	Atf2	App	Cic	Ctbp2
Dbp	Dll1	Cd24a	Celf4	Ccno	Baz2b	Cbx8	Cfl1	Crlf1	Cfl1	Cks1b	Cdkn1b	Ccr10	Cacna1c	Cdk2ap1	Cdk5r1	Cdc42bpb	Atf3	Appl1	Cited1	Cux1
Dbx1	Dlx1	Cd34	Cfl1	Ccr10	Bbc3	Ccdc6	Cflar	Crmp1	Chat	Clcn4-2	Cdkn2a	Cd164	Cacnb3	Cdk5	Cdk5r2	Cdh11	Atf4	Arf1	Cited2	Cxxc4
Ddit3	Dlx2	Cd47	Chd2	Cd24a	Bbx	Ccnd1	Chat	Cry2	Chchd7	Clic1	Cdkn2c	Cd47	Cadm2	Cdk5r2	Cdk6	Cdh6	Atf5	Arfip1	Cks1b	Cxxc5
Ddn	Dlx5	Cd93	Chd3	Cd47	BC005537	Ccnd2	Chd2	Csmd1	Chd2	Cnn2	Cdx2	Cdc42se1	Cadm3	Cdk6	Cdkn2a	Cdh8	Atm	Arg2	Clcn2	Cyb5d1
Ddx6	Dlx6	Cdh11	Chd7	Cd81	BC048644	Ccr10	Chd3	Csmd3	Chd3	Cnn3	Celf4	Cdh11	Cadps2	Cdkn2a	Cdx2	Cdk5r2	Atoh1	Arhgap20	Cldn6	Cyp1b1
Dhh	Dmbx1	Cdh2	Cic	Cdc42se1	BC061194	Cd24a	Cilp2	Csnk1a1	Cic	Cnot6l	Cfl1	Cdk13	Calm2	Cdkn2c	Cdyl	Cdk6	Atp11b	Arhgap29	Clic1	Cyp26a1
Dio3	Dmrt2	Cdk17	Cks1b	Cdca7	Bcan	Cd47	Cited2	Ctbp2	Cks1b	Cntnap1	Chat	Cdk2ap1	Calm3	Cdx2	Celf4	Cdkl3	Atp1a1	Arhgap31	Cnn2	Cyr61
Dll1	Dmrt3	Cdk2ap1	Clec2d	Cdh11	Bcl11a	Cdc42ep1	Cks1b	Ctdsp2	Clec2d	Col2a1	Chchd7	Cdk5	Camk2d	Celf4	Cfl1	Cdkn2c	Atp1b1	Arhgef1	Cntnap1	D430050G20
Dlx1	Dmrta2	Cdk5r2	Clic1	Cdk12	Bcl11b	Cdk12	Clec2d	Ctnnb1	Clic1	Cpeb2	Chd2	Cdk5r2	Camk2n1	Cfl1	Chd2	Cdkn3	Atp2a2	Arhgef12	Cntrob	Dach1
Dlx2	Dnajb4	Cdk6	Cnn2	Cdk13	Bcl2l11	Cdk13	Clock	Cux1	Cnn2	Cpeb4	Chd3	Cdk6	Car10	Chd2	Chd3	Cdx2	Atp5d	Arhgef17	Col2a1	Dbp
Dlx5	Dntt	Cdkn1b	Cnnm4	Cdk2ap1	Bcl6	Cdk2ap1	Clpx	Cyb5d1	Cnot6l	Cpt1a	Chd4	Cdkn1b	Car4	Chd3	Chd4	Cebpa	Atp5g2	Arhgef19	Commd3	Dbx1
Dlx6	Dpf3	Cdkn2a	Cnot6l	Cdk5	Bcor	Cdk2ap2	Cnot6l	Cyp26a1	Cntnap1	Crb3	Chmp4b	Cdkn2a	Casp9	Chd4	Chrm4	Celsr3	Atp5j	Arid1a	Cpeb2	Ddn
Dmbx1	Dpysl5	Cdkn2c	Cntnap1	Cdk5r2	Bcr	Cdk5	Col2a1	Cyr61	Col12a1	Creb3	Cic	Cdkn2c	Casz1	Cic	Cic	Cfl1	Atp6v1a	Arid1b	Cpt1a	Ddr1
Dmrt2	Duox2	Cdx2	Col2a1	Cdk6	Bdnf	Cdk5r2	Cpeb2	Dbp	Col13a1	Crlf1	Cks1b	Cdx2	Cbfa2t3	Ckb	Cited2	Chchd7	Atpif1	Arid2	Cramp1l	Dhh
Dmrt3	Duoxa2	Celf4	Cpeb2	Cdkn1b	Bhlhe22	Cdk6	Cpeb4	Dbx1	Col2a1	Crmp1	Clcf1	Cebpa	Cbln1	Clcn4-2	Ckb	Chd1	Atrx	Arid5b	Crb3	Dhrs3
Dmrta2	Dusp2	Cep57	Cpt1a	Cdkn2a	Bhlhe40	Cdkn1b	Cpt1a	Dbx2	Comp	Cryba2	Clcn2	Cfl1	Cbln3	Cltc	Cks1b	Chd7	Atxn1	Arl4c	Crlf1	Dio3
Dnajb4	Dusp4	Cfl1	Crlf1	Cdkn2c	Bhlhe41	Cdkn2a	Crb3	Ddit3	Cpeb2	Csmd3	Clic1	Chat	Cbx3	Cnih2	Cnih2	Chpf	Atxn2l	Arpc5l	Crmp1	Dlk1
Dpf3	Dusp6	Cggbp1	Csmd3	Cdx2	Bmf	Cdkn2c	Crlf1	Ddx3x	Cpt1a	Csnk1a1	Cnn2	Chd2	Cbx4	Cnn2	Cnot6l	Chst2	Auts2	Arpm1	Csrnp1	Dll1
Duox2	Ebf1	Chat	Ctbp2	Cebpa	Bmp4	Cdv3	Crmp1	Ddx5	Crb3	Csrnp1	Cnn3	Chd3	Cbx8	Cnot6l	Cntnap1	Chsy3	B3galt4	Arrdc3	Ctbp2	Dll4
Duoxa2	Ebf2	Chd2	Ctdsp2	Cep57	Bmp7	Cdx2	Cryzl1	Ddx6	Creb3	Ctbp2	Cnot6l	Chd4	Ccdc148	Cntnap1	Cpeb2	Cilp2	B3gnt1	Ascl1	Cux1	Dlx1
Dusp2	Ebf3	Chd3	Cux1	Cept1	Bmpr2	Cept1	Cs	Dhrs3	Crlf1	Ctdsp2	Cntnap1	Cic	Ccdc28b	Col2a1	Cpeb4	Cisd1	B3gnt2	Astn2	Cxxc4	Dlx2
Dusp4	Efna5	Cic	Cyp26a1	Cfl1	Bod1l	Cfl1	Csmd3	Dio3	Crmp1	Ctnnb1	Col11a1	Cilp2	Ccdc6	Cpeb2	Cpt1a	Cited2	B3gnt7	Atad1	Cxxc5	Dlx5
Dusp6	Egr2	Cited2	Dalrd3	Chd2	Bok	Chat	Csrnp1	Dlc1	Csmd3	Cux1	Col1a2	Cirbp	Ccdc85c	Cpeb4	Crebzf	Cks1b	Bahcc1	Atf3	Cyb5d1	Dlx6
Ebf1	Egr3	Clic1	Dbp	Chd3	Brd1	Chchd7	Ctage5	Dll1	Csnk1a1	Cxxc5	Col2a1	Cited2	Ccdc92	Cpt1a	Crlf1	Clcn4-2	Bahd1	Atf4	Cyp26a1	Dlx6as
Ebf2	Elfn1	Cmtm7	Dbx1	Cic	Brd2	Chd2	Ctbp2	Dll4	Csrnp1	D0H4S114	Col3a1	Cks1b	Ccnd1	Crebzf	Crmp1	Cnn2	Bai1	Atl2	Cyr61	Dlx6os1
Ebf3	Elk4	Cnn2	Ddit3	Cirbp	Bri3	Chd3	Ctdsp2	Dlx1	Ctbp2	Dbp	Col5a1	Clic1	Ccnd2	Crlf1	Cry2	Cnot8	Bai2	Atn1	D430050G20	Dmbx1
Efna3	Emx1	Cnot6l	Ddn	Cks1b	Brms1	Chd4	Cux1	Dlx2	Ctdsp2	Dbx1	Comp	Cnn2	Ccni	Crmp1	Csmd3	Cntnap1	Banp	Atoh1	Dach1	Dmrt2
Efna5	Emx2	Cntnap1	Ddx5	Clcn2	Bsx	Chsy1	Cyb5	Dlx5	Ctdspl	Dcc	Cpeb2	Cnot6l	Ccno	Cry2	Csnk1a1	Cog1	Barhl2	Atp1b2	Dalrd3	Dmrt3
Egr2	En1	Col12a1	Ddx6	Clcn4-2	Btf3l4	Cic	Cyp24a1	Dlx6	Ctnnb1	Ddit3	Cpt1a	Cntfr	Ccr10	Csmd1	Ctbp2	Col12a1	Bat1a	Atp5g2	Dbp	Dmrta2
Egr3	En2	Col13a1	Dhrs3	Cldn3	Btg1	Cited2	Dbp	Dmbx1	Cux1	Ddr1	Creb3	Cntnap1	Cd47	Csmd3	Ctdsp2	Col13a1	Baz1b	Atp6v1a	Ddn	Dnajc22
Ehbp1l1	Eno3	Col2a1	Dio3	Cldn7	Bzw2	Cks1b	Dbx1	Dmrt2	Cyb5d1	Ddx3x	Crebzf	Col2a1	Cdc40	Csnk1a1	Ctnnb1	Col2a1	Baz2a	Atp8a1	Ddr1	Dpf1
Elk4	Eomes	Comp	Dlx1	Clec2d	C1galt1	Clcn2	Dbx2	Dmrt3	Cyp26a1	Ddx5	Crim1	Cpeb2	Cdc42bpa	Ctdsp2	Ctnnd1	Comp	Bbc3	Atp8b2	Dhrs3	Dpf3
Emx1	Erf	Cpeb2	Dlx2	Clic1	C1ql1	Clcn4-2	Dcaf6	Dmrta2	Cyr61	Ddx6	Crlf1	Cpt1a	Cdh2	Cux1	Cux1	Cpeb2	Bbx	Atrnl1	Dio3	Dpysl5
Emx2	Esrp1	Cpt1a	Dlx5	Cnn2	C230081A13Rik	Clic1	Ddit3	Dnajb14	D0H4S114	Dhrs3	Crmp1	Crb3	Cdh7	Cxxc4	Cxxc4	Cpsf6	BC005537	Atxn1	Dll1	Duox2
En1	Etv6	Crabp2	Dlx6	Cnn3	C2cd2	Cnn2	Ddn	Dnajb4	Dach1	Dio3	Csmd3	Creb3	Cdk13	Cyp26a1	Cxxc5	Cpt1a	BC024479	AU021092	Dll4	Duoxa2
En2	Evx1	Creb3	Dmbx1	Cnnm4	Cacna1d	Cnn3	Ddx5	Dpf3	Dbp	Dlx1	Csnk1a1	Crim1	Cdk17	Cyr61	Cyp26a1	Crb3	BC028528	Aurkb	Dlx1	Dusp4
Eno3	Evx2	Crebzf	Dmrt2	Cnot3	Cacna1g	Cnot6l	Ddx6	Dpysl5	Dbx1	Dlx2	Csrnp1	Crlf1	Cdk2ap1	D0H4S114	D0H4S114	Crlf1	BC048644	Auts2	Dlx2	Dusp6
Epha2	Ezr	Crlf1	Dmrt3	Cnot6l	Cacnb3	Cntnap1	Dhrs3	Duox2	Dbx2	Dlx5	Ctbp2	Crmp1	Cdk2ap2	Dach1	Dbc1	Crlf2	Bcap31	Avp	Dlx6	E130012A19Rik
Esrp1	Fam179b	Crmp1	Dmrta2	Cntnap1	Cacng4	Col11a1	Dio3	Duoxa2	Ddit3	Dlx6	Ctdsp2	Csmd3	Cdk5r1	Dbc1	Dbp	Crmp1	Bcar1	AW554918	Dlx6as	Ebf1
Evx1	Fam60a	Csk	Dnajb14	Col2a1	Cadm1	Col2a1	Dlx1	Dusp1	Ddn	Dmbx1	Ctnnb1	Ctdsp2	Cdk5r2	Dbp	Dbx1	Cryge	Bcat2	Axin2	Dlx6os1	Ebf2
Evx2	Fam78a	Csmd3	Dnajb4	Cpeb2	Cadm2	Cpeb1	Dlx2	Dusp4	Ddx5	Dmrt2	Cux1	Ctnnb1	Cdk6	Dbx1	Ddit3	Csf2ra	Bckdha	B230206F22Rik	Dmrt2	Ebf3
Fam179b	Fat4	Csrnp1	Dnajc22	Cpt1a	Cadps	Cpeb2	Dlx5	Dusp6	Ddx6	Dmrt3	Cxxc4	Cux1	Cdkn1b	Dcc	Ddit4	Csmd1	Bcl11a	B230217C12Rik	Dmrt3	Efna3
Fam5c	Fbxl12	Cul3	Dpf3	Crb3	Camk1d	Cpt1a	Dlx6	Dusp7	Dhh	Dmrta2	Cyp26a1	Cyb5d1	Cdkn2a	Ddit3	Ddn	Csmd3	Bcl11b	B3gat2	Dmrta2	Efna5
Fam65a	Fev	Cux1	Dpysl5	Crebzf	Camk2n1	Crb3	Dmbx1	E130012A19Rik	Dhrs3	Dnaja1	Cyr61	Cyp26a1	Cdx2	Ddit4	Ddx5	Ctbp2	Bcl2l1	B3gnt1	Dnajb14	Efnb2
Fat4	Fezf1	Cxxc5	Duox2	Crlf1	Camk2n2	Creb3	Dmrt2	Ebf1	Dio3	Dnajb14	D0H4S114	Cyr61	Celf4	Ddn	Ddx6	Cux1	Bcl2l11	B4galnt1	Dpf1	Egr2
Fbxl14	Fezf2	Cyp1b1	Duoxa2	Crmp1	Canx	Crebzf	Dmrt3	Ebf2	Dlc1	Dnajb4	Dbp	Dach1	Cfl1	Ddx5	Dgki	Cyb5d1	Bcl3	B4galnt2	Dpf3	Egr3
Fbxo11	Fgf11	Cyr61	Dusp4	Csnk1a1	Capza1	Crlf1	Dmrta2	Ebf3	Dlx1	Dpf3	Dbx1	Dbp	Chat	Ddx6	Dio3	Cyp1b1	Bcl6	B4galt1	Dpysl5	Elfn1
Fbxo36	Fgf9	Cytip	Dusp6	Csnk1g3	Car10	Crmp1	Dnajb14	Efna5	Dlx2	Duox2	Dcaf6	Dbx1	Chd2	Dio3	Dlg4	Cyp26a1	Bclaf1	Bahcc1	Duox2	Emx1
Fbxo5	Fli1	Dach1	Dyrk1a	Csrnp1	Car14	Cry2	Dnajc22	Egln1	Dlx5	Duoxa2	Ddit3	Ddit3	Chd3	Dlg4	Dlgap3	Cyr61	Bcor	Bahd1	Duoxa2	Emx2
Fem1c	Flrt2	Dalrd3	Dyrk2	Ctbp2	Carhsp1	Csmd1	Dpf3	Egr2	Dlx6	Dusp4	Ddn	Ddit4	Chd4	Dll1	Dll1	D1Ertd622e	Bcorl1	Bai1	Dusp4	En1
Fev	Flt1	Dapp1	E2f3	Ctnnb1	Caskin2	Csnk1a1	Dram2	Egr3	Dmbx1	Dusp6	Ddr1	Ddn	Chd7	Dlx1	Dlx1	Dab1	Bdnf	Bai2	Dusp6	En2
Fezf1	Fnbp1	Dbp	Ebf1	Cux1	Casp9	Ctage5	Duox2	Ehbp1l1	Dmrt2	Dusp7	Ddx3x	Ddx5	Chl1	Dlx2	Dlx2	Dach1	Bend3	Bai3	E130012A19Rik	Eomes
Fezf2	Fosl2	Dbx1	Ebf2	Cxxc4	Casz1	Ctbp2	Duoxa2	Eif3a	Dmrt3	Dyrk1a	Ddx5	Ddx6	Chn2	Dlx5	Dlx5	Dact2	Bet1l	Banp	E2f3	Epha4
Fgf11	Foxa1	Dcun1d1	Ebf3	Dach1	Catsper2	Ctdsp2	Dusp4	Elfn1	Dmrta2	Dyrk2	Ddx6	Dedd2	Cic	Dlx6	Dlx6	Dalrd3	Bhlhe40	Barhl1	Ebf1	Epha7
Fgf9	Foxa2	Ddit3	Efna5	Dalrd3	Cbfa2t3	Ctnnb1	Dusp6	Emx1	Dnajb14	E2f3	Dhrs3	Dhrs3	Cilp2	Dmbx1	Dmbx1	Dbndd1	Bhlhe41	Barhl2	Ebf2	Ephb4
Fgr	Foxb1	Ddn	Egr2	Dbp	Cbln1	Cux1	Dyrk2	Emx2	Dnajb4	Ebf1	Dio3	Dio3	Cirbp	Dmrt2	Dmrt2	Dbp	Birc6	Barx1	Ebf3	Ercc1
Fli1	Foxb2	Ddr1	Egr3	Dbx1	Cbx1	Cxxc4	Ebf1	En1	Dnajc22	Ebf2	Dlc1	Dlk1	Cited2	Dmrt3	Dmrt3	Dbx1	Blcap	Barx2	Efna3	Esrp1
Flrt2	Foxc1	Ddx5	Eif3a	Ddit3	Cbx3	Cyp26a1	Ebf2	En2	Dpf3	Ebf3	Dll1	Dll1	Ckb	Dmrta2	Dmrta2	Dcaf6	Bmi1	Basp1	Efna5	Esrp2
Flt1	Foxc2	Ddx6	Eif4a2	Ddit4	Cbx4	Dbp	Ebf3	Enc1	Dpysl2	Efna1	Dlx1	Dll4	Clcn2	Dnajb14	Dnajb14	Ddit4	Bmp4	Baz2a	Efnb2	Etv6
Fnbp1	Foxd1	Dgkz	Elfn1	Ddx5	Cbx5	Dbx1	Ecel1	Eno3	Dpysl5	Efna5	Dlx2	Dlx1	Cnbp	Dnajb4	Dnajb4	Ddn	Bmpr2	Bbc3	Egr2	Evx1
Fosl2	Foxd3	Dhh	Emx1	Ddx6	Cbx8	Dcc	Efna1	Enoph1	Duox2	Egr2	Dlx5	Dlx6	Cnih2	Dpf1	Dnajb5	Ddr1	Bola2	Bbx	Egr3	Evx2
Foxa1	Foxd4	Dhrs3	Emx2	Dhrs3	Ccdc6	Ddit3	Efna5	Eomes	Duoxa2	Egr3	Dlx6	Dmbx1	Cnksr3	Dpf3	Dpf1	Ddx3x	Brd1	BC005537	Eif2c2	Ext1
Foxa2	Foxf2	Dhx9	En1	Diap1	Ccdc85c	Ddr1	Egr2	Epas1	Dusp1	Eif3a	Dmbx1	Dmrt2	Cnn2	Dpysl2	Dpf3	Dhh	Brd2	BC048644	Elavl2	Fam72a
Foxb1	Foxg1	Dio3	En2	Dio3	Ccdc88c	Ddx5	Egr3	Epha4	Dusp4	Eif4a2	Dmrt2	Dmrt3	Cnnm2	Dpysl5	Dpysl2	Dhrs3	Brms1	BC057022	Elfn1	Fat4
Foxb2	Foxl2	Dll1	Enc1	Dlx1	Ccnd1	Ddx6	Eif1	Ephb4	Dusp6	Elavl2	Dmrt3	Dmrta2	Cnnm4	Duox2	Dpysl5	Dio3	Brp44l	BC061194	Emx1	Fbxl14
Foxc1	Foxo3	Dlx1	Eno3	Dlx2	Ccnd2	Dedd2	Eif3a	Erbb2ip	Dusp7	Emx1	Dmrta2	Dnajb14	Cnot2	Duoxa2	Duox2	Dkk2	Brwd3	Bcan	Emx2	Fbxl8
Foxc2	Foxp2	Dlx2	Enoph1	Dlx5	Ccni	Dhrs3	Eif4ebp2	Erbb4	Dyrk1a	Emx2	Dnaja1	Dnajb4	Cnot6l	Dusp4	Duoxa2	Dlk1	Btbd10	Bcar1	En2	Fev
Foxd1	Fst	Dlx5	Eomes	Dlx6	Ccnk	Dio3	Elfn1	Ercc1	E2f3	En1	Dnajb14	Dpf3	Cnr1	Dusp6	Dusp4	Dll4	Btf3	Bcl11a	Eno1	Fezf1
Foxd3	Fubp1	Dlx6	Epha4	Dmbx1	Ccno	Dlx1	Elk4	Erf	Ebf1	En2	Dnajb4	Dstn	Cntn2	Dusp7	Dusp6	Dlx1	Btf3l4	Bcl11b	Eno3	Fezf2
Foxd4	Fzd10	Dmbx1	Erbb2	Dmrt2	Ccnt2	Dlx2	Emx1	Esrp1	Ebf2	Eno1	Dpf3	Duox2	Cntnap1	E2f3	Dyrk1a	Dlx2	C130039O16Rik	Bcl2	Enoph1	Fgf11
Foxe1	Gabpb1	Dmrt2	Erbb2ip	Dmrt3	Ccpg1	Dlx5	Emx2	Etv1	Ebf3	Enoph1	Dpysl5	Duoxa2	Cntnap4	Ebf1	E2f3	Dlx5	C1ql1	Bcl6	Eomes	Fgf15
Foxf2	Gad1	Dmrt3	Ercc1	Dmrta2	Ccr10	Dlx6	En1	Evx1	Efna1	Eomes	Dstn	Dusp4	Coro2b	Ebf2	Ebf1	Dlx6	Cachd1	Bcor	Epha4	Fgf8
Foxg1	Gad2	Dmrta2	Erf	Dnajb14	Cd164	Dmbx1	En2	Evx2	Efna5	Epc1	Duox2	Dusp6	Cpeb2	Ebf3	Ebf2	Dmrt3	Cacna1g	Bcorl1	Epha7	Fgf9
Foxl1	Gadd45b	Dnajb14	Esrp1	Dnajb4	Cd24a	Dmrt2	Enoph1	Ext1	Efnb2	Epha4	Duoxa2	Dusp7	Cpeb4	Eef1a1	Ebf3	Dmrta2	Cacnb3	Bcr	Ephb4	Fgfr2
Foxl2	Gadd45g	Dnajb4	Etv2	Dpf3	Cdc42bpa	Dmrt3	Eomes	Fam120a	Egln1	Epha5	Dusp4	Dyrk1a	Cpt1a	Efna3	Eef1a1	Dmrtb1	Cacybp	Bdnf	Ercc1	Fli1
Foxo1	Gata3	Dnajc22	Etv6	Dram2	Cdc42bpb	Dmrta2	Epha4	Fam179b	Egr2	Ephb4	Dusp6	Dyrk2	Crebbp	Efna5	Efna3	Dnajc16	Cadm1	Bet3l	Erf	Flnc
Foxo3	Gata4	Dock10	Evx2	Dstn	Cdc42ep1	Dnajb14	Ephb1	Fam5c	Egr3	Erbb2ip	Dyrk1a	E2f3	Crebzf	Efnb2	Efna5	Dock4	Calm2	Bhlhe22	Esrp1	Flrt2
Foxp2	Gata6	Dpf3	Ewsr1	Dusp4	Cdc42ep4	Dnajb4	Ephb4	Fam72a	Elfn1	Erbb4	E130012A19Rik	Ebf1	Crmp1	Egln1	Efnb2	Dos	Camk2n1	Bhlhe23	Esrp2	Flt1
Fst	Gdf6	Dpysl5	Ezr	E2f3	Cdh1	Dpf3	Esrp1	Fat4	Emx1	Ercc1	Ebf1	Ebf2	Cry2	Egr1	Egln1	Dpf3	Camk2n2	Bhlhe40	Etv6	Fos
Fubp1	Gdnf	Duox2	F11r	Ebf1	Cdh11	Dram2	Esrp2	Fbxl12	Emx2	Erf	Ebf2	Ebf3	Cryba2	Egr2	Egr1	Dpysl5	Cand1	Bhlhe41	Evx1	Fosl2
Fzd10	Gfi1	Duoxa2	Fam102a	Ebf2	Cdk13	Dstn	Evx1	Fbxl14	En1	Esrp1	Ebf3	Efna1	Cryzl1	Egr3	Egr2	Duox2	Canx	Bmp2	Evx2	Foxa1
Fzd8	Ggps1	Dusp2	Fam120a	Ebf3	Cdk2ap1	Dtx4	Evx2	Fbxo11	En2	Etv1	Eef2	Efna3	Csmd3	Elfn1	Egr3	Duoxa2	Capns1	Bmp3	Ewsr1	Foxa2
Gad1	Git2	Dusp4	Fam179b	Efna1	Cdk2ap2	Duox2	Ewsr1	Fermt2	Enc1	Evx1	Efna5	Efna5	Csnk1a1	Elovl6	Eif2c2	Dus3l	Car10	Bmp4	Ext1	Foxb1
Gad2	Gli1	Dusp6	Fam5c	Efna5	Cdk5	Duoxa2	Ext1	Fev	Enoph1	Evx2	Egr2	Efnb2	Ctbp2	Emx1	Eif4a2	Dusp16	Casz1	Bmp6	Ezr	Foxb2
Gadd45b	Gm13476	E2f3	Fam60a	Egr2	Cdk5r2	Dusp4	F11r	Fezf1	Eomes	Ewsr1	Egr3	Egr2	Ctdsp2	Emx2	Elfn1	Dusp26	Cbfa2t2	Bmp7	Fam179b	Foxc1
Gadd45g	Gpr108	Ebf1	Fam72a	Egr3	Cdk6	Dusp6	Fahd1	Fezf2	Epas1	Ext1	Eif3a	Egr3	Ctnnd1	En1	Elovl6	Dusp4	Cbln1	Bmpr1a	Fam60a	Foxc2
Gata3	Gpr146	Ebf2	Fat4	Eif3a	Cdk8	E2f3	Fam120a	Fgf9	Epha4	F11r	Eif4a2	Ehbp1l1	Cux1	En2	Emx1	Dusp6	Cbx1	Bmpr2	Fam72a	Foxd1
Gata4	Gpr25	Ebf3	Fbxl14	Eif4a2	Cdkn1b	Ebf1	Fam160b1	Fhod1	Epha7	Fam102a	Elavl2	Ehd1	Cxcr4	Enc1	Emx2	Dyrk2	Cbx3	Bmyc	Fam84b	Foxd2
Gata6	Grhl3	Edem3	Fbxo11	Elfn1	Cdkn2a	Ebf2	Fam179b	Fkbp14	Ephb4	Fam120a	Elfn1	Eif2c2	Cxxc4	Enoph1	En1	E130012A19Rik	Cbx4	Boc	Fat4	Foxd3
Gdf6	Grid1	Efna5	Fbxo36	Emx1	Cdkn2c	Ebf3	Fam35a	Fli1	Erbb2ip	Fam179b	Emx1	Elfn1	Cxxc5	Epc1	En2	Ebf1	Cbx5	Bptf	Fbxl12	Foxd4
Gdnf	Grik3	Egr2	Fbxo5	Emx2	Cdx2	Eef1a1	Fam46a	Flnc	Erbb4	Fam53b	Emx2	Emx1	Cyb5d1	Epha4	Eno3	Ebf2	Cbx7	Brd2	Fbxl14	Foxe1
Gfi1	Grm7	Egr3	Fem1c	En1	Cebpa	Eef2	Fam5c	Flrt2	Erf	Fam5c	En1	Emx2	Cyp26a1	Epha7	Enoph1	Ebf3	Cbx8	Bri3	Fbxl19	Foxf1a
Gfra1	Grm8	Ehbp1l1	Fev	En2	Cebpd	Efna1	Fam63a	Flt1	Esam	Fam60a	En2	En1	D0H4S114	Erbb4	Eomes	Ecel1	Ccdc12	Brms1	Fev	Foxf2
Ggps1	Gsc	Elfn1	Fezf1	Enc1	Cenpb	Efna5	Fam65a	Flt4	Esrp1	Fam72a	Eno3	En2	D430041D05Rik	Ercc1	Ep300	Edil3	Ccdc45	Brms1l	Fezf1	Foxg1
Gimap6	Gse1	Elk4	Fezf2	Eno3	Cep57	Efnb2	Fam72a	Fosl2	Etv1	Fam84b	Enoph1	Eno3	Dab2ip	Erf	Epc1	Efna3	Ccdc47	Brp44	Fgf11	Foxh1
Git2	Gsk3b	Emx1	Fgf11	Enoph1	Cept1	Egln1	Fam84b	Foxa1	Etv2	Fat4	Eomes	Enoph1	Dbc1	Esrp1	Epha4	Efna5	Ccdc6	Brpf3	Fgf9	Foxl1
Gli1	Gstt2	Emx2	Fgf9	Eomes	Cfl1	Egr2	Fat4	Foxa2	Etv6	Fbxl12	Ep300	Eomes	Dbp	Evx1	Epha5	Efnb2	Ccdc85c	Bsx	Fgfr2	Foxl2
Gm13476	Gsx1	En1	Fgfr1op2	Ep300	Cflar	Egr3	Ferd3l	Foxb1	Evx1	Fbxl14	Epha4	Epha4	Dbx1	Evx2	Erbb2ip	Egr2	Ccdc88c	Btbd1	Fhod1	Foxo3
Gm996	Gsx2	En2	Fgfr2	Epb4.1l4b	Cggbp1	Eif2ak3	Fev	Foxb2	Evx2	Fbxo11	Epha7	Ephb4	Ddit3	Ewsr1	Erf	Egr3	Cchcr1	Btbd11	Fli1	Foxp2
Gpr108	Hand2	Eno3	Fhod1	Epcam	Cgn	Eif3a	Fezf1	Foxc1	Ewsr1	Fbxo36	Ephb4	Erbb2ip	Ddit4	Ext1	Esrp1	Eif2c2	Ccnd1	Btf3l4	Flrt2	Foxp4
Grid1	Hcst	Enoph1	Fli1	Ephb2	Chat	Eif4a2	Fezf2	Foxc2	Ext1	Fem1c	Erbb2ip	Erbb4	Ddn	Fam102a	Etv1	Eif4e	Ccnd2	Btg1	Fos	Frs2
Grik3	Helt	Eomes	Flrt2	Ephb3	Chchd7	Elavl2	Fgf9	Foxd1	F11r	Ferd3l	Erbb4	Ercc1	Ddr1	Fam120a	Evx1	Elavl2	Ccnd3	Btn1a1	Fosb	Fst
Grm8	Hes1	Epha2	Flt1	Ephb4	Chd2	Elfn1	Fkbp15	Foxd3	Fam102a	Fev	Ercc1	Erf	Ddx3x	Fam179b	Evx2	Elavl3	Ccnl1	Bub3	Fosl2	Fxyd1
Gsc	Hes7	Epha4	Flt4	Erbb2ip	Chd3	Emx1	Fli1	Foxd4	Fam179b	Fezf1	Erf	Esrp1	Ddx5	Fam5c	Ewsr1	Elfn1	Ccno	Bzrap1	Foxa1	Fxyd7
Gse1	Hic1	Erbb2ip	Fosl2	Ercc1	Chd4	Emx2	Flrt2	Foxe1	Fam43a	Fezf2	Esrp1	Esrp2	Ddx6	Fam72a	Ext1	Elovl6	Ccnt1	Bzw2	Foxa2	Fzd10
Gsk3b	Hist1h1a	Erf	Foxa1	Esrp1	Chd7	En1	Flt1	Foxf2	Fam53b	Fgf11	Etv1	Etf1	Dio3	Fat4	Fam120a	Eml2	Ccr10	C030046I01Rik	Foxb1	Fzd2
Gstt2	Hist1h2ad	Esam	Foxa2	Etv2	Chka	En2	Flt4	Foxg1	Fam5c	Fgf14	Etv2	Etv1	Dip2b	Fbxl14	Fam179b	Emx1	Ccrn4l	C130039O16Rik	Foxb2	Fzd5
Gsx1	Hist1h2ae	Esrp1	Foxb1	Etv6	Chrm4	Enc1	Fosb	Foxl2	Fam60a	Fgf9	Etv6	Evx1	Diras2	Fbxl15	Fam72a	Emx2	Cct5	C1galt1	Foxc1	Fzd7
Gsx2	Hist1h2af	Etv6	Foxb2	Evx1	Chst2	Eno3	Fosl2	Foxo1	Fam72a	Fkbp14	Evx1	Evx2	Dlg4	Fbxo11	Fam84a	En1	Cct7	C1ql1	Foxc2	Fzd8
Hand2	Hist1h2ag	Evi2b	Foxc1	Evx2	Cic	Enoph1	Foxa1	Foxo3	Fat4	Flrt2	Evx2	Ewsr1	Dlk1	Fbxo36	Fat4	En2	Cd164	C1ql2	Foxd1	Gad1
Helt	Hist1h2bf	Evx1	Foxc2	Ewsr1	Cirbp	Eomes	Foxa2	Frs2	Fbxl12	Flt1	Ewsr1	Ext1	Dll1	Fem1c	Fbxl12	Enc1	Cd2bp2	C230081A13Rik	Foxd2	Gad2
Hes1	Hist1h2bg	Evx2	Foxd1	Ezh2	Cited2	Ep300	Foxa3	Fst	Fbxl14	Flt4	Ext1	F11r	Dll4	Fev	Fbxl14	Ensa	Cd3eap	C2cd4b	Foxd3	Gadd45b
Hes7	Hist1h2bj	Ewsr1	Foxd2	Ezr	Ckb	Epha4	Foxb1	Fubp1	Fbxo11	Fosb	Fam102a	Fam102a	Dlx1	Fezf1	Fbxl15	Eomes	Cd9	C530028O21Rik	Foxd4	Gadd45g
Hey1	Hist1h3a	Eya1	Foxd3	F11r	Cks1b	Erbb2ip	Foxb2	Fzd10	Fchsd2	Fosl2	Fam120a	Fam117a	Dlx2	Fezf2	Fbxo11	Epc2	Cdc40	Cables1	Foxe1	Gas1
Hhex	Hist1h3d	Ezh2	Foxd4	Fam102a	Cks2	Ercc1	Foxc1	Fzd2	Fermt2	Foxa1	Fam171a2	Fam120a	Dlx5	Fgf11	Fbxo36	Epha4	Cdc42ep1	Cacna1c	Foxf1a	Gata2
Hic1	Hist1h3g	Fam102a	Foxe1	Fam120a	Clcn2	Erf	Foxc2	Fzd8	Fev	Foxa2	Fam179b	Fam179b	Dlx6	Fgf14	Fev	Epha5	Cdc42ep4	Cacna1g	Foxf2	Gata3
Hif3a	Hist1h4a	Fam107b	Foxf2	Fam179b	Cldn10	Esrp1	Foxd1	Gad1	Fezf1	Foxb1	Fam5c	Fam53b	Dmbx1	Fgf9	Fezf1	Epha7	Cdc42se1	Cacna2d3	Foxg1	Gata4
Hist1h1a	Hist1h4h	Fam117a	Foxg1	Fam35a	Cldn3	Esrp2	Foxd3	Gad2	Fezf2	Foxb2	Fam60a	Fam5c	Dmrt2	Fli1	Fgf11	Erbb2ip	Cdc5l	Cacnb2	Foxh1	Gata6
Hist1h2ad	Hist1h4i	Fam160b1	Foxl1	Fam53b	Clec16a	Etv1	Foxd4	Gadd45b	Fgf11	Foxd1	Fam72a	Fam60a	Dmrt3	Flrt2	Fgf12	Erbb4	Cdca2	Cacnb3	Foxl2	Gbx2
Hist1h2ae	Hivep1	Fam179b	Foxl2	Fam60a	Clic1	Etv6	Foxe1	Gadd45g	Fgf9	Foxd3	Fat4	Fam63a	Dmrta2	Flt1	Fgf14	Ercc1	Cdca4	Cacnb4	Foxo1	Gdf6
Hist1h2af	Hivep2	Fam46a	Foxo1	Fam72a	Clic4	Evx1	Foxf2	Gas1	Fhod1	Foxd4	Fbxl14	Fam72a	Dnajb14	Fos	Fgf9	Esam	Cdh1	Cacng4	Foxo3	Gdf7
Hist1h2ag	Hlf	Fam53b	Foxo3	Fam76b	Cnksr3	Evx2	Foxg1	Gata2	Fkbp14	Foxe1	Fbxo11	Fat4	Dnajb4	Fosl2	Fgfr2	Esrp1	Cdk12	Cacng8	Foxp2	Gdnf
Hist1h2bf	Hmga1	Fam5c	Foxp2	Fam84b	Cnn2	Ewsr1	Foxl1	Gata3	Fli1	Foxf2	Fbxo36	Fbxl14	Dnajc16	Foxa1	Fjx1	Esrp2	Cdk13	Cadm1	Foxp4	Gfi1
Hist1h2bg	Hmga1-rs1	Fam60a	Fst	Fat4	Cnot6l	Ezr	Foxl2	Gata4	Flrt2	Foxg1	Fbxo5	Fbxo11	Dos	Foxa2	Fli1	Esx1	Cdk2ap1	Cadm2	Frs2	Ggn
Hist1h2bj	Hmga2	Fam65a	Fubp1	Fbxl14	Cntfr	F11r	Foxo1	Gata6	Flt1	Foxl2	Fem1c	Fbxo36	Dot1l	Foxb1	Flrt2	Etv1	Cdk2ap2	Cadm4	Fscn1	Git1
Hist1h3a	Hmgb1	Fam72a	Fzd10	Fbxo11	Cntnap1	Fam102a	Foxo3	Gbx2	Flt4	Foxo1	Ferd3l	Fbxo5	Dpf3	Foxb2	Flt1	Evx1	Cdk5	Cadps	Fst	Gli1
Hist1h3d	Hmx1	Fam76b	Fzd8	Fbxo5	Col2a1	Fam120a	Fst	Gcat	Fosl2	Foxo3	Fev	Fev	Duox2	Foxc1	Fos	Evx2	Cdk5r2	Calcr	Fxyd1	Gm1337
Hist1h3g	Hmx2	Fam96a	Gad1	Fem1c	Cpeb2	Fam179b	Ftl1	Gdf6	Foxa1	Foxp2	Fezf1	Fezf1	Duoxa2	Foxc2	Fosl2	Faim	Cdk6	Camk2d	Fxyd7	Gm13476
Hist1h4a	Hmx3	Fat4	Gad2	Ferd3l	Cpeb3	Fam35a	Fzd10	Gfi1	Foxa2	Fst	Fezf2	Fezf2	Dusp4	Foxd1	Foxa1	Fam160b1	Cdkl3	Camk2n1	Fzd10	Gm2058
Hist1h4h	Hnf1b	Fbxl14	Gadd45b	Fermt1	Cpt1a	Fam46a	Fzd2	Git1	Foxb1	Ftl1	Fgf11	Fgf11	Dusp5	Foxd2	Foxa2	Fam171a2	Cdt1	Camk2n2	Fzd2	Gpr108
Hist1h4i	Hnrnpa2b1	Fbxo5	Gadd45g	Fev	Crat	Fam53b	Fzd8	Gja1	Foxb2	Fubp1	Fgf14	Fgf9	Dusp8	Foxd3	Foxb1	Fam5c	Cdx2	Cand1	Fzd5	Grid1
Hivep1	Hnrnpl	Fem1c	Gart	Fezf1	Crb3	Fam60a	Gabrb2	Gm13476	Foxc2	Fxyd1	Fgf9	Fgfr2	Dyrk1a	Foxd4	Foxb2	Fam60a	Cdyl	Car10	Fzd7	Grik3
Hivep2	Hnrnpu	Fev	Gata2	Fezf2	Creb3l1	Fam72a	Gad1	Gm996	Foxd1	Fxyd7	Fhod1	Fhl3	E2f3	Foxe1	Foxc1	Fam72a	Cebpa	Car14	Fzd8	Grm8
Hlx	Hoxa11	Fezf1	Gata3	Fgf11	Crlf1	Fam84b	Gad2	Gnas	Foxd3	Fzd10	Fkbp14	Fjx1	E330009J07Rik	Foxf2	Foxc2	Fam84a	Celf4	Car5a	G2e3	Grrp1
Hmga1	Hoxa13	Fezf2	Gata4	Fgf9	Crmp1	Fat4	Gadd45b	Gon4l	Foxd4	Fzd4	Flnc	Fli1	Ebf2	Foxg1	Foxd1	Fat4	Celsr3	Cars2	Gad1	Gsc
Hmga1-rs1	Hoxb7	Fgf11	Gata6	Fgfr1op2	Cry2	Fbxl12	Gadd45g	Gpr108	Foxe1	Fzd8	Flrt2	Flrt2	Ebf3	Foxl1	Foxd2	Fbxo11	Cep55	Casz1	Gad2	Gse1
Hmga2	Hoxb8	Fgf5	Gdf6	Fhod1	Csmd3	Fbxl14	Gapdh	Grid1	Foxf2	Gad1	Flt1	Flt1	Ecel1	Foxl2	Foxd3	Fev	Cep57	Cat	Gadd45b	Gsk3b
Hmx1	Hoxc10	Fgf9	Gdnf	Fjx1	Csnk1a1	Fbxo11	Gart	Grik3	Foxg1	Gad2	Fosl2	Fos	Eef1a2	Foxo1	Foxd4	Fezf1	Cfl1	Cbfa2t3	Gadd45g	Gstt2
Hmx2	Hoxc11	Fli1	Gfi1	Fli1	Csrnp1	Fbxo36	Gas1	Grm8	Foxl1	Gadd45b	Foxa1	Fosl2	Eef2	Foxo3	Foxe1	Fezf2	Cggbp1	Cblb	Gas1	Gsx1
Hmx3	Hoxc12	Flrt2	Gfra1	Flrt2	Csrp2	Fbxo5	Gata2	Gsc	Foxl2	Gadd45g	Foxa2	Foxa1	Efna3	Fscn1	Foxf2	Fgf11	Chchd7	Cbln1	Gata2	Gsx2
Hnf1b	Hoxc13	Flt1	Ggnbp2	Flt1	Ctage5	Fev	Gata3	Gse1	Foxo1	Gapdh	Foxb1	Foxa2	Efna5	Fst	Foxg1	Fgf14	Chd2	Cbln2	Gata3	Hand1
Hnrnpa1	Hoxc4	Flt4	Ggps1	Flt4	Ctbp2	Fezf1	Gata4	Gsk3b	Foxo3	Gas1	Foxb2	Foxb1	Egln1	Fubp1	Foxl1	Fgf9	Chd3	Cbln4	Gata4	Hand2
Hnrnpa2b1	Hoxc9	Fnbp1	Git1	Fosb	Ctdsp2	Fezf2	Gata6	Gstt2	Foxp2	Gata2	Foxc1	Foxb2	Egr1	Fut8	Foxl2	Fgfr2	Chd7	Cbx4	Gata6	Has2
Hnrnpc	Hoxd10	Fosl2	Gli1	Fosl2	Ctdspl	Fgf11	Gbx2	Gsx1	Frs2	Gata3	Foxc2	Foxc1	Egr2	Fxyd7	Foxo3	Fhl4	Chmp2a	Cbx8	Gcat	Hcfc1
Hnrnpf	Hoxd11	Foxa1	Gli2	Foxa1	Ctdspl2	Fgf9	Gdf6	Gsx2	Fst	Gata4	Foxd1	Foxc2	Egr3	Fzd10	Fscn1	Fkbp14	Chn1	Ccdc12	Gdf6	Helt
Hnrnpl	Hoxd12	Foxa2	Gm13476	Foxa3	Ctnnb1	Fgfr1op2	Gdnf	Gtf2i	Fubp1	Gata6	Foxd3	Foxd1	Eif2ak3	Fzd2	Fst	Fkbp1b	Chpf	Ccdc48	Gdnf	Hes1
Hnrnpu	Hoxd13	Foxb1	Gm996	Foxb1	Ctrl	Fhod1	Gfi1	H1f0	Fzd10	Gbx2	Foxd4	Foxd3	Elfn1	Fzd8	Fubp1	Fli1	Cic	Ccdc6	Gfi1	Hes7
Hoxa10	Hpse2	Foxb2	Gpr108	Foxb2	Cul1	Fkbp14	Gfra1	H2afz	Fzd2	Gcat	Foxe1	Foxd4	Elovl6	Gabrb2	Fxyd7	Flrt2	Cirbp	Ccdc85b	Ggn	Hey2
Hoxa11	Hrk	Foxc1	Gpx1	Foxc1	Cux1	Fli1	Ggnbp2	Hand2	Fzd8	Gdf6	Foxf2	Foxe1	Emx1	Gad1	Fzd10	Flt1	Cisd1	Ccdc85c	Ggta1	Hhex
Hoxa13	Hs3st3b1	Foxc2	Grid1	Foxc2	Cxxc5	Flrt2	Ghr	Has2	Gad1	Gdnf	Foxg1	Foxf2	Emx2	Gad2	Fzd2	Fosl2	Cited1	Ccdc90a	Git1	Hic1
Hoxa9	Icam4	Foxd1	Grik3	Foxd1	Cyb5d1	Flt1	Git1	Helt	Gad2	Gen1	Foxl2	Foxg1	En1	Gadd45b	Fzd8	Foxa1	Ckb	Ccnd1	Git2	Hist1h1a
Hoxb13	Icam5	Foxd3	Grm8	Foxd3	Cyp1b1	Flt4	Gli1	Herpud2	Gadd45b	Gfi1	Foxo1	Foxl1	En2	Gadd45g	Gabbr1	Foxa2	Cks1b	Ccnd2	Gm13276	Hist1h2ad
Hoxb7	Id2	Foxd4	Gsc	Foxd4	Cyp24a1	Fosl2	Glud1	Hes1	Gadd45g	Gfra1	Foxo3	Foxl2	Enoph1	Gapdh	Gad1	Foxa3	Cks2	Ccnd3	Gm13277	Hist1h2ae
Hoxb8	Ier2	Foxe1	Gse1	Foxe1	Cyp26a1	Foxa1	Gm13476	Hes7	Gas1	Ggnbp2	Foxp2	Foxo1	Epb4.1	Gas1	Gad2	Foxb1	Clcn2	Ccng2	Gm13278	Hist1h2af
Hoxc10	Igf1r	Foxf2	Gsk3b	Foxf2	D0H4S114	Foxa2	Gpr108	Hic1	Gata2	Ggps1	Frs2	Foxo3	Epb4.1l4b	Gata2	Gadd45b	Foxb2	Clcn6	Ccno	Gm13285	Hist1h2ag
Hoxc11	Igf2	Foxg1	Gstt2	Foxg1	D4Wsu53e	Foxa3	Gpr146	Hist1h2ad	Gata3	Glis2	Fst	Foxp2	Epc1	Gata3	Gadd45g	Foxc1	Clec16a	Ccnt1	Gm1337	Hist1h2ai
Hoxc12	Igf2bp1	Foxl1	Gsx1	Foxl1	Dach1	Foxb1	Gpx1	Hist1h2ae	Gata4	Gm13476	Ftl1	Fst	Epha10	Gata4	Gapdh	Foxc2	Cnbp	Cd109	Gm13476	Hist1h2bf
Hoxc13	Igf2bp3	Foxl2	Gsx2	Foxl2	Dbp	Foxb2	Grb7	Hist1h2ag	Gata6	Gm5506	Fubp1	Fubp1	Epha4	Gata6	Gas1	Foxd1	Cnn2	Cd164	Gm2058	Hist1h2bg
Hoxc4	Igfbp5	Foxo3	Gtf2i	Foxo1	Dbx1	Foxc2	Grid1	Hist1h2bf	Gbx2	Gm996	Fzd1	Furin	Ephb2	Gbx2	Gata2	Foxd2	Cnn3	Cd24a	Gm5506	Hist1h2bj
Hoxc9	Igsf21	Foxp1	H2afz	Foxo3	Dbx2	Foxd1	Grik3	Hist1h2bg	Gdf6	Gpbp1l1	Fzd10	Fzd10	Erc1	Gcat	Gata3	Foxd3	Cnnm2	Cd2ap	Gnao1	Hist1h2bl
Hoxd10	Ihh	Foxp2	H3f3a	Foxp4	Dcaf5	Foxd3	Grm8	Hist1h2bj	Gdnf	Gpc6	Fzd2	Fzd2	Ercc1	Gdf6	Gata4	Foxd4	Cnot6l	Cd79a	Gpr108	Hist1h3a
Hoxd11	Ikzf1	Foxp4	Hand2	Fst	Dcaf6	Foxd4	Gsc	Hist1h4i	Gfi1	Gpr108	Fzd8	Fzd7	Erf	Gfi1	Gata6	Foxf2	Cntfr	Cd81	Gpx4	Hist1h3d
Hoxd13	Ikzf2	Foxq1	Has2	Fubp1	Dcc	Foxe1	Gse1	Hivep1	Ggps1	Gprc5c	Gad1	Fzd8	Esrp1	Gfod1	Gbx2	Foxg1	Cntnap1	Cdc42bpa	Grik3	Hist1h3g
Hoxd3	Ing1	Frs2	Helt	Fut8	Ddit3	Foxf2	Gsk3b	Hivep2	Git1	Grid1	Gad2	Gabrb2	Etv1	Ggps1	Gcat	Foxl1	Cntrob	Cdc42ep3	Grm8	Hist1h3h
Hoxd9	Inhbb	Fst	Hes1	Fzd10	Ddit4	Foxg1	Gstt2	Hlx	Git2	Grik3	Gadd45b	Gad1	Evx1	Git1	Gdf6	Foxl2	Cobl	Cdc42ep5	Grrp1	Hist1h4a
Hpse2	Insm1	Fubp1	Hes7	Fzd5	Ddn	Foxl2	Gsx1	Hmg20a	Gli2	Grm7	Gadd45g	Gad2	Evx2	Git2	Gdnf	Foxo3	Col2a1	Cdh10	Gsc	Hist1h4d
Hrk	Irf2bp2	Fut8	Hic1	Fzd8	Ddr1	Foxo1	Gsx2	Hmga2	Gm13476	Grm8	Gas1	Gadd45b	Ewsr1	Glcci1	Gfi1	Foxp2	Col4a3bp	Cdh11	Gse1	Hist1h4h
Hs3st3b1	Irs1	Fzd10	Hist1h1a	Gad1	Ddx3x	Foxo3	Gtf2i	Hmx1	Gm5464	Gsc	Gata2	Gadd45g	Ext1	Gli1	Git1	Foxp4	Commd3	Cdh13	Gsk3b	Hist1h4i
Hspa8	Irx1	Fzd2	Hist1h1b	Gad2	Ddx5	Foxq1	H2afz	Hmx2	Gm996	Gse1	Gata3	Gart	Fam102a	Gm13476	Git2	Foxq1	Comp	Cdh2	Gstt2	Hivep1
Htr1b	Irx2	Fzd8	Hist1h2ad	Gadd45b	Ddx50	Frs2	Hagh	Hmx3	Gnb1	Gsk3b	Gata4	Gas1	Fam120a	Gm5464	Glcci1	Frs2	Cops5	Cdh22	Gsx1	Hivep2
Icam4	Irx3	Gabpb1	Hist1h2ae	Gadd45g	Ddx6	Fst	Hand2	Hnf1b	Gpc6	Gstt2	Gata6	Gas2l1	Fam131a	Gnao1	Gli1	Fscn1	Coro1c	Cdh3	Gsx2	Hlx
Icam5	Irx4	Gabrb2	Hist1h2af	Gata2	Dedd2	Fubp1	Hectd1	Hnrnpa0	Gpr108	Gsx1	Gbx2	Gata2	Fam179b	Gpr108	Gm13476	Fst	Cox5a	Cdh6	Gtpbp1	Hmga1
Id2	Irx5	Gad1	Hist1h2ag	Gata3	Dexi	Fzd10	Helt	Hnrnpa2b1	Gpr137b	Gsx2	Gcat	Gata3	Fam53b	Gria2	Gm13889	Fxyd7	Cpeb2	Cdh8	H1f0	Hmga1-rs1
Ier2	Isl2	Gad2	Hist1h2ai	Gata4	Dhrs3	Fzd2	Hes1	Hnrnpd	Gpr146	H1f0	Gdf6	Gata4	Fam5c	Grid1	Gm5464	Fzd1	Cpsf6	Cdk12	H2afz	Hmga2
Ier5l	Islr2	Gadd45b	Hist1h2bf	Gata6	Diap1	Fzd5	Hes7	Hnrnpf	Grid1	H2afz	Gfi1	Gata6	Fam60a	Grm7	Gnao1	Fzd10	Cpt1a	Cdk2ap2	Hand1	Hmx1
Igf1r	Ivns1abp	Gadd45g	Hist1h2bg	Gbx1	Dio3	Fzd8	Hhex	Hnrnph1	Grik3	H3f3a	Ggn	Gbx2	Fam63a	Grm8	Gpr108	Fzd2	Cramp1l	Cdk5r2	Hand2	Hmx2
Igf2	Jarid2	Gata2	Hist1h2bj	Gbx2	Dip2b	Gab1	Hic1	Hnrnpl	Grm8	Hand2	Git1	Gdf6	Fam63b	Gsc	Gpr85	Fzd5	Crb3	Cdk6	Has2	Hmx3
Igf2bp1	Jun	Gata3	Hist1h2bl	Gcat	Dll4	Gad1	Hist1h2ad	Hnrnpu	Gsc	Has2	Git2	Gdnf	Fam72a	Gse1	Gprc5b	Fzd7	Creb3	Cdkl3	Hcfc1	Hnf1b
Igf2bp3	Junb	Gata4	Hist1h3a	Gdf6	Dlx1	Gad2	Hist1h2ae	Hnrnpul1	Gse1	Hdgf	Gli1	Gen1	Fat4	Gsk3b	Gria2	Fzd8	Crlf1	Cdkn1a	Hcfc1r1	Hnrnpa2b1
Igfbp5	Kat2b	Gata6	Hist1h3d	Gdnf	Dlx2	Gadd45b	Hist1h2af	Hnrpdl	Gsk3b	Helt	Gm13476	Gfi1	Fbxl14	Gsx1	Grin2b	Gabbr1	Crlf2	Cdkn1b	Hdgf	Hnrnpu
Igsf21	Kazald1	Gcnt2	Hist1h3g	Gen1	Dlx5	Gadd45g	Hist1h2bf	Hoxa1	Gstt2	Hes1	Gpc6	Ggn	Fbxl15	H1f0	Grm8	Gad1	Crmp1	Cdkn2a	Helt	Hoxa1
Ihh	Kcna3	Gdf6	Hist1h3h	Gfi1	Dlx6	Gas1	Hist1h2bg	Hoxa10	Gsx1	Hes7	Gpr108	Git1	Fbxo11	H2afz	Gsc	Gad2	Csde1	Cdkn2c	Hes1	Hoxa10
Ikzf1	Kcnc3	Gdnf	Hist1h3i	Gfra1	Dmbx1	Gata2	Hist1h3d	Hoxa11	Gsx2	Hic1	Gpr124	Git2	Fbxo36	Hand2	Gse1	Gadd45b	Csnk1a1	Cdx2	Hes7	Hoxa11
Ikzf2	Kcnn4	Gfi1	Hist1h4a	Ggn	Dmrt2	Gata3	Hist1h3g	Hoxa13	Gtf2i	Hif1a	Grid1	Gja1	Fbxw7	Helt	Gsk3b	Gadd45g	Csnk1g2	Cdyl	Hhex	Hoxa13
Ing1	Kctd1	Gfra1	Hist1h4d	Ggnbp2	Dmrt3	Gata4	Hist1h4h	Hoxa3	H2afz	Hist1h2ad	Grik3	Gm13476	Fem1b	Hes1	Gsx1	Galnt4	Cspp1	Cebpa	Hic1	Hoxa2
Inhbb	Kif26b	Ggnbp2	Hist1h4h	Ggps1	Dmrta2	Gata6	Hivep1	Hoxa4	H3f3a	Hist1h2ae	Grm8	Gm996	Fem1c	Hes5	Gtf2i	Gas1	Csrnp1	Cebpb	Hist1h1a	Hoxa3
Insm1	Kit	Ggps1	Hist1h4i	Git1	Dnajb11	Gbx2	Hivep2	Hoxa5	Hand2	Hist1h2af	Gsc	Gna13	Fev	Hes7	Gzf1	Gata2	Ctbp2	Cebpd	Hist1h1b	Hoxa4
Irf2	Klf10	Gimap1	Hivep1	Gli1	Dnajb14	Gcat	Hlx	Hoxa6	Has2	Hist1h2ag	Gse1	Gpc6	Fezf1	Hey1	H1f0	Gata3	Ctdsp1	Cecr6	Hist1h2ab	Hoxa5
Irf2bp2	Klf3	Gimap6	Hivep2	Gli2	Dnajb4	Gdf6	Hmga2	Hoxa7	Hdac7	Hist1h2bf	Gsk3b	Gpr108	Fgf14	Hhex	H2afz	Gata4	Ctdsp2	Celf4	Hist1h2ad	Hoxa6
Irf5	Klhl28	Git1	Hlx	Gls	Dnajc16	Gdnf	Hmx1	Hoxa9	Helt	Hist1h2bg	Gstt2	Gpr146	Fgf9	Hic1	Hand2	Gata6	Ctdspl2	Celf6	Hist1h2ae	Hoxa7
Irgm1	L3mbtl3	Git2	Hmga1	Glud1	Dnajc3	Gfi1	Hmx2	Hoxb13	Hes1	Hist1h2bj	Gsx1	Gpx1	Fhod1	Hif1a	Helt	Gbx2	Ctnnb1	Celsr3	Hist1h2af	Hoxa9
Irs1	Lbx1	Gli1	Hmga1-rs1	Gm13476	Dpf3	Ggnbp2	Hmx3	Hoxb4	Hes7	Hist1h3g	Gsx2	Grhl2	Fkbp14	Hist1h1a	Hes1	Gcat	Cux1	Cept1	Hist1h2ag	Hoxb2
Irx1	Ldb1	Gm13476	Hmga2	Gna11	Dram2	Ggps1	Hnf1b	Hoxb5	Hey1	Hist1h4d	Gtpbp1	Grid1	Fli1	Hist1h2ad	Hes7	Gdf6	Cxxc4	Cfl1	Hist1h2ai	Hoxb3
Irx2	Lef1	Gm5544	Hmx1	Gnb1	Dsp	Git1	Hnrnpa0	Hoxb6	Hic1	Hist1h4h	H1f0	Grik3	Flrt2	Hist1h2ae	Hexim1	Gdf7	Cxxc5	Ch25h	Hist1h2bb	Hoxb4
Irx3	Lfng	Gm996	Hmx2	Gnb2	Dstn	Gli1	Hnrnpa2b1	Hoxb7	Hif1a	Hist1h4i	H2afz	Grin2a	Flt1	Hist1h2af	Hhex	Gdnf	Cyb5d1	Chat	Hist1h2bf	Hoxb5
Irx4	Lhx1	Gpc6	Hmx3	Gpbp1l1	Dtymk	Glud1	Hnrnpa3	Hoxb8	Hist1h1a	Hivep1	H3f3a	Grm7	Flt4	Hist1h2ag	Hic1	Gfi1	Cyr61	Chd3	Hist1h2bg	Hoxb6
Irx5	Lhx2	Gpr108	Hnf1b	Gpr108	Duox2	Gm13476	Hnrnpc	Hoxb9	Hist1h2ad	Hivep2	Hand2	Grm8	Fnbp1	Hist1h2bf	Hist1h1a	Gfra1	D030056L22Rik	Chd7	Hist1h2bj	Hoxb7
Isl2	Lhx3	Gpr146	Hnrnpa0	Grid1	Duoxa2	Gm996	Hnrnpd	Hoxc10	Hist1h2ae	Hlx	Helt	Gsc	Fos	Hist1h2bg	Hist1h2ad	Ggn	D11Wsu47e	Chic2	Hist1h2bl	Hoxb8
Islr2	Lhx4	Gpr56	Hnrnpa1	Grik3	Dus3l	Gnas	Hnrnpf	Hoxc11	Hist1h2af	Hmga2	Hes1	Gse1	Fosl2	Hist1h2bj	Hist1h2ae	Ggta1	D11Wsu99e	Chka	Hist1h2bm	Hoxb9
Itga4	Lhx5	Gpsm3	Hnrnpa2b1	Grm8	Dusp4	Gng5	Hnrnpl	Hoxc12	Hist1h2ag	Hmgb1	Hes7	Gsk3b	Foxa1	Hist1h3a	Hist1h2af	Gipc2	Dalrd3	Chl1	Hist1h3a	Hoxc10
Ivns1abp	Lhx6	Grid1	Hnrnpa3	Gsc	Dusp6	Gpr108	Hnrnpu	Hoxc13	Hist1h2bf	Hmx1	Hic1	Gstt2	Foxa2	Hist1h3d	Hist1h2ag	Git1	Daxx	Chn1	Hist1h3c	Hoxc11
Jarid2	Lhx8	Grik3	Hnrnpc	Gse1	Dusp7	Grid1	Hnrpdl	Hoxc4	Hist1h2bg	Hmx2	Hif1a	Gsx1	Foxb1	Hist1h3g	Hist1h2bf	Git2	Dbp	Chrm4	Hist1h3d	Hoxc12
Jun	Lin28a	Grm7	Hnrnpd	Gsk3b	Dyrk1a	Grik3	Hoxa1	Hoxc5	Hist1h2bj	Hmx3	Hist1h1a	Gsx2	Foxb2	Hist1h4a	Hist1h2bg	Gli1	Dbx1	Chst11	Hist1h3g	Hoxc13
Junb	Lmo4	Grm8	Hnrnpf	Gstt2	Dyrk2	Grm7	Hoxa10	Hoxc6	Hist1h3a	Hnf1b	Hist1h1b	Gtf2i	Foxc1	Hist1h4h	Hist1h2bj	Glis3	Ddit3	Chst2	Hist1h3h	Hoxc4
Kat2b	Lmx1a	Gsc	Hnrnph3	Gsx1	E130308A19Rik	Grm8	Hoxa11	Hoxc8	Hist1h3g	Hnrnpa0	Hist1h2ad	Gtpbp1	Foxc2	Hist1h4i	Hist1h3a	Gm13271	Ddit4	Chst8	Hist1h3i	Hoxc5
Kazald1	Lmx1b	Gse1	Hnrnpl	Gsx2	E2f3	Gsc	Hoxa13	Hoxc9	Hist1h4a	Hnrnpa2b1	Hist1h2ae	H2afz	Foxd1	Hist3h2a	Hist1h3d	Gm13272	Ddn	Chsy1	Hist1h4a	Hoxc6
Kcna3	Lpxn	Gsk3b	Hnrnpu	Gtpbp1	Ebf1	Gse1	Hoxa9	Hoxd10	Hist1h4d	Hnrnpc	Hist1h2af	Hand2	Foxd2	Hist3h2bb-ps	Hist1h3g	Gm13275	Ddr1	Cic	Hist1h4d	Hoxc8
Kcnc3	Lrch4	Gstt2	Hnrnpul1	H1f0	Ebf2	Gsk3b	Hoxb13	Hoxd11	Hist1h4h	Hnrnpd	Hist1h2ag	Has2	Foxd3	Hivep1	Hist1h4a	Gm13276	Ddx3x	Cilp2	Hist1h4h	Hoxc9
Kcnh3	Lrfn5	Gsx1	Hnrnpul2	H2afz	Ebf3	Gstcd	Hoxb4	Hoxd12	Hist1h4i	Hnrnpf	Hist1h2bf	Hcfc1r1	Foxd4	Hivep2	Hist1h4h	Gm13285	Ddx42	Cirbp	Hist1h4i	Hoxd10
Kcnq5	Lrp2	Gsx2	Hnrpdl	H3f3a	Ecel1	Gstt2	Hoxb7	Hoxd13	Hivep1	Hnrnph1	Hist1h2bg	Helt	Foxe1	Hlx	Hist1h4i	Gm13287	Ddx5	Cisd1	Hivep1	Hoxd11
Kctd15	Lrrfip1	Gtpbp1	Homer1	Hand2	Edem1	Gsx1	Hoxb8	Hoxd3	Hivep2	Hnrnph3	Hist1h2bj	Hes1	Foxf2	Hmga2	Hist2h2ab	Gm13476	Dedd	Cited2	Hivep2	Hoxd12
Kif26b	Ltbp4	Gucy1a2	Hoxa10	Has2	Edem3	Gsx2	Hoxb9	Hoxd8	Hlx	Hnrnpl	Hist1h3a	Hes7	Foxg1	Hmx1	Hist2h2ac	Gm5635	Dedd2	Ciz1	Hk2	Hoxd13
Kirrel2	Ly6e	H2afz	Hoxa11	Helt	Eef1a1	Gtf2i	Hoxc10	Hoxd9	Hmg20a	Hnrnpu	Hist1h3d	Hic1	Foxl1	Hmx2	Hist2h2be	Gm996	Dexi	Ckb	Hlx	Hoxd3
Kit	Lyl1	H3f3a	Hoxa13	Hes1	Eef2	Gtpbp1	Hoxc11	Hpse2	Hmga2	Hnrnpul1	Hist1h3g	Hif1a	Foxl2	Hmx3	Hist3h2a	Gnao1	Dgcr8	Ckmt1	Hmga1	Hoxd8
Klf10	Maf	Hand2	Hoxa3	Hes7	Efna1	Gtpbp2	Hoxc12	Hrk	Hmx1	Hnrnpul2	Hist1h3i	Hist1h1a	Foxn2	Hnf1b	Hist3h2bb-ps	Gnas	Dgka	Clcf1	Hmga1-rs1	Hoxd9
Klf13	Mafb	Helt	Hoxa6	Hhex	Efna3	H1f0	Hoxc13	Hs3st3b1	Hmx2	Hnrpdl	Hist1h4a	Hist1h2ad	Foxo3	Hnrnpa0	Hivep1	Gng10	Dgkh	Clcn4-2	Hmga2	Hpse2
Klf3	Maml3	Herpud2	Hoxa7	Hic1	Efna5	H2afz	Hoxc4	Hspa8	Hmx3	Hoxa10	Hist1h4h	Hist1h2ae	Fry	Hnrnpa2b1	Hivep2	Gnptab	Dhh	Cldn3	Hmx1	Hrc
Klf6	Man1a	Hes1	Hoxa9	Hipk2	Egln1	Hadha	Hoxc5	Htr1a	Hnf1b	Hoxa13	Hist1h4i	Hist1h2af	Fst	Hnrnpa3	Hlx	Gpc3	Dhrs3	Cldn6	Hmx2	Hrk
Klhl14	Map3k1	Hes7	Hoxb13	Hist1h1a	Egr2	Hadhb	Hoxc6	Icam4	Hnrnpa0	Hoxa3	Hivep1	Hist1h2ag	Fubp1	Hnrnpd	Hmga2	Gpr108	Dhrs7b	Clec11a	Hmx3	Hs3st3b1
Klhl28	Map3k14	Hey1	Hoxb4	Hist1h1b	Egr3	Hand2	Hoxc8	Icam5	Hnrnpa2b1	Hoxa6	Hivep2	Hist1h2bf	Fut8	Hnrnph1	Hmgb1	Gpr12	Dhx29	Clec12b	Hnf1b	Hsf4
L3mbtl3	Mapt	Hhex	Hoxb5	Hist1h2ac	Eif2ak3	Has2	Hoxc9	Id1	Hnrnpa3	Hoxa9	Hlx	Hist1h2bg	Fxyd1	Hnrnph3	Hmx1	Gpr37	Dhx9	Clic1	Hnrnpa2b1	Htr1a
Larp1	Marcks	Hic1	Hoxb6	Hist1h2ad	Eif3a	Hcfc1r1	Hoxd10	Id2	Hnrnpd	Hoxb13	Hmga2	Hist1h2bj	Fxyd7	Hnrnpk	Hmx2	Gpr50	Diap1	Cln8	Hnrnpf	Huwe1
Lbx1	Maz	Hist1h1a	Hoxb7	Hist1h2ae	Eif4a2	Helt	Hoxd11	Id3	Hnrnpf	Hoxb2	Hmgb1	Hist1h3a	Fzd10	Hnrnpl	Hmx3	Gpr85	Dido1	Cltc	Hnrnpl	Icam4
Ldb1	Mbd6	Hist1h2ad	Hoxb8	Hist1h2af	Eif4ebp1	Hes1	Hoxd12	Ier2	Hnrnph1	Hoxb4	Hmx1	Hist1h3d	Fzd2	Hnrnpu	Hnf1b	Gria2	Dio3	Cmtm3	Hnrnpu	Icam5
Lef1	Mecom	Hist1h2ae	Hoxb9	Hist1h2ag	Eif4g2	Hes7	Hoxd13	Ier5l	Hnrnpl	Hoxb5	Hmx2	Hist1h3g	Fzd5	Hnrnpul2	Hnrnpa0	Grid1	Dirc2	Cndp2	Hnrnpul2	Id1
Lfng	Mef2d	Hist1h2af	Hoxc10	Hist1h2bc	Eif5	Hexim1	Hoxd3	Ifrd1	Hnrnpu	Hoxb6	Hmx3	Hist1h4a	Fzd7	Hnrpdl	Hnrnpa2b1	Grin2a	Dkc1	Cnih3	Hnrpdl	Id2
Lhx1	Meis1	Hist1h2ag	Hoxc11	Hist1h2bf	Elavl2	Hic1	Hoxd8	Igf1r	Hnrnpul1	Hoxb7	Hnf1b	Hist1h4h	Fzd8	Hoxa1	Hnrnpa3	Grip1	Dlc1	Cnn2	Hoxa10	Id3
Lhx2	Meis2	Hist1h2bf	Hoxc12	Hist1h2bg	Elfn1	Hipk2	Hoxd9	Igf2	Hnrpdl	Hoxb8	Hnrnpa0	Hist1h4i	Gabbr1	Hoxa10	Hnrnpd	Grm8	Dll1	Cnn3	Hoxa11	Ier2
Lhx4	Mfsd11	Hist1h2bg	Hoxc13	Hist1h2bj	Emx1	Hipk3	Hpcal1	Igf2bp1	Hoxa1	Hoxc10	Hnrnpa1	Hivep1	Gabrb2	Hoxa11	Hnrnph1	Gsc	Dll4	Cnnm1	Hoxa13	Ier5l
Lhx5	Mgat1	Hist1h2bj	Hoxc4	Hist1h3a	Emx2	Hist1h1a	Hpse2	Igfbp5	Hoxa10	Hoxc12	Hnrnpa2b1	Hivep2	Gabrd	Hoxa13	Hnrnph3	Gse1	Dlx1	Cnnm2	Hoxa2	Igf1r
Lhx6	Mgat5	Hist1h3a	Hoxc9	Hist1h3d	En1	Hist1h1b	Hrk	Igsf21	Hoxa11	Hoxc13	Hnrnpa3	Hlx	Gad1	Hoxa2	Hnrnpk	Gsk3b	Dlx2	Cno	Hoxa4	Igf2
Lhx8	Midn	Hist1h3d	Hoxd10	Hist1h3g	En2	Hist1h2ad	Hs3st3b1	Ihh	Hoxa13	Hoxd10	Hnrnpc	Hmga1	Gad2	Hoxa3	Hnrnpl	Gstt2	Dlx5	Cnot1	Hoxa5	Igf2bp1
Lhx9	Mkx	Hist1h3g	Hoxd11	Hist1h3i	Enc1	Hist1h2ae	Hsp90b1	Ikzf2	Hoxa2	Hoxd13	Hnrnpd	Hmga1-rs1	Gadd45b	Hoxa4	Hnrnpu	Gsx1	Dlx6	Cnot6l	Hoxa6	Igf2bp3
Lin28a	Mlec	Hist1h4a	Hoxd12	Hist1h4a	Eno3	Hist1h2af	Hspa8	Ilk	Hoxa4	Hoxd3	Hnrnpf	Hmga2	Gadd45g	Hoxa5	Hnrnpul1	Gtpbp1	Dmrt2	Cnr1	Hoxa9	Igfbp2
Lmo4	Mll1	Hist1h4h	Hoxd13	Hist1h4h	Enoph1	Hist1h2ag	Htr1a	Ing1	Hoxa9	Hpse2	Hnrnph1	Hmgb1	Galnt9	Hoxa6	Hnrnpul2	Gtpbp3	Dmrt3	Cntfr	Hoxb3	Igfbp5
Lmx1a	Mll2	Hist1h4i	Hoxd8	Hist1h4i	Entpd1	Hist1h2ak	Icam4	Inhbb	Hoxb13	Hrk	Hnrnpk	Hmx1	Gap43	Hoxa7	Hnrpdl	Gulp1	Dmrta2	Cntnap4	Hoxb4	Ihh
Lmx1b	Mll5	Hivep1	Hoxd9	Hivep1	Eomes	Hist1h2bb	Icam5	Insm1	Hoxb7	Hs3st3b1	Hnrnpl	Hmx2	Gas1	Hoxa9	Homer1	Gyltl1b	Dnajb14	Col11a1	Hoxb5	Ing1
Lpxn	Mllt3	Hivep2	Hpse2	Hivep2	Epb4.1	Hist1h2bf	Id1	Irf2bp2	Hoxb8	Hsp90ab1	Hnrnpr	Hmx3	Gata2	Hoxb13	Hoxa1	Gzf1	Dnajb4	Col12a1	Hoxb6	Inhbb
Lrch4	Mllt6	Hlf	Hrk	Hlx	Epb4.1l4b	Hist1h2bg	Id2	Irs1	Hoxb9	Hspa8	Hnrnpu	Hnf1b	Gata3	Hoxb2	Hoxa10	H1f0	Dnajb6	Col14a1	Hoxb7	Insm1
Lrfn5	Mnt	Hlx	Hs3st3b1	Hmga1	Epc1	Hist1h2bj	Id3	Irs2	Hoxc10	Htr1a	Hnrnpul1	Hnrnpa0	Gata4	Hoxb3	Hoxa11	H2-Ke6	Dnajc21	Col2a1	Hoxb8	Irf2bp2
Lrrc4c	Mnx1	Hmga1	Hspa8	Hmga1-rs1	Epha4	Hist1h2bn	Ier2	Irx1	Hoxc11	Icam4	Hnrpdl	Hnrnpa2b1	Gata6	Hoxb4	Hoxa13	Hand1	Dnajc22	Col5a2	Hoxb9	Irs1
Lrrfip1	Mpped2	Hmga1-rs1	Icam4	Hmga2	Epha7	Hist1h3a	Ifrd1	Irx2	Hoxc12	Icam5	Hoxa1	Hnrnpd	Gbx2	Hoxb5	Hoxa2	Hand2	Dnajc7	Cpe	Hoxc11	Irs2
Ltbp4	Mrps18b	Hmga2	Icam5	Hmx1	Ephb1	Hist1h3c	Igf1	Irx4	Hoxc13	Id2	Hoxa10	Hnrnpf	Gcat	Hoxb6	Hoxa3	Has2	Dnajc8	Cpeb2	Hoxc13	Irx1
Ly6e	Msh5	Hmx1	Id1	Hmx2	Ephb4	Hist1h3d	Igf1r	Irx5	Hoxc4	Id3	Hoxa11	Hnrnph1	Gdf6	Hoxb7	Hoxa4	Helt	Dnmt3a	Cpm	Hoxc5	Irx2
Lyl1	Msl2	Hmx2	Id2	Hmx3	Epm2aip1	Hist1h3g	Igf2	Isca1	Hoxc5	Ier2	Hoxa13	Hnrnpl	Gen1	Hoxb8	Hoxa5	Hes1	Dock6	Cpt1a	Hoxc9	Irx3
Lzts2	Msx1	Hmx3	Id3	Hn1	Erbb2ip	Hist1h3i	Igf2bp1	Isl1	Hoxc6	Ier5l	Hoxa9	Hnrnpu	Gfi1	Hoxb9	Hoxa6	Hes7	Dos	Crebl2	Hoxd10	Irx4
Maf	Msx2	Hnf1b	Ier2	Hnf1b	Erbb3	Hist1h4a	Igf2bp3	Isl2	Hoxc8	Ifrd1	Hoxb13	Hnrnpul1	Gfod1	Hoxc10	Hoxa7	Hhex	Dpf1	Crim1	Hoxd11	Irx5
Mafa	Mtdh	Hnrnpa1	Ier5l	Hnrnpa0	Ercc1	Hist1h4h	Igfbp4	Islr2	Hoxc9	Igf1r	Hoxb7	Hnrnpul2	Gfra1	Hoxc11	Hoxa9	Hic1	Dpf3	Crlf1	Hoxd12	Isl1
Mafb	Mus81	Hnrnpa2b1	Ifrd1	Hnrnpa1	Erf	Hist1h4i	Igfbp5	Itm2b	Hoxd10	Igf2	Hoxb8	Hnrpdl	Ggn	Hoxc12	Hoxb1	Hif3a	Dpm1	Crlf2	Hoxd13	Isl2
Man1a	Mxi1	Hnrnpd	Igf1r	Hnrnpa2b1	Erh	Hist1h4k	Igsf21	Ivns1abp	Hoxd11	Igf2bp1	Hoxc12	Hoxa1	Ggps1	Hoxc13	Hoxb13	Hist1h1a	Dppa3	Crmp1	Hoxd3	Islr2
Map3k1	Myb	Hnrnpf	Igf2	Hnrnpa3	Errfi1	Hivep1	Ikzf2	Jarid2	Hoxd12	Igfbp3	Hoxc13	Hoxa10	Git1	Hoxc4	Hoxb2	Hist1h1b	Dppa4	Cry2	Hoxd8	Itpka
Map3k8	Myc	Hnrnpl	Igf2bp1	Hnrnpc	Esrp1	Hivep2	Ing1	Jun	Hoxd13	Igfbp5	Hoxc4	Hoxa13	Git2	Hoxc5	Hoxb3	Hist1h1t	Dppa5a	Cryba2	Hoxd9	Jag1
Mapk14	Mycn	Hnrnpu	Igf2bp3	Hnrnpd	Esrp2	Hlx	Ing2	Junb	Hoxd3	Igsf21	Hoxd10	Hoxb13	Glcci1	Hoxc6	Hoxb4	Hist1h2ad	Dpysl3	Csdc2	Hrc	Jarid2
Mapt	Myh9	Hnrnpul2	Igfbp5	Hnrnpf	Esrrb	Hmg20a	Inhbb	Kat2b	Hoxd8	Ihh	Hoxd11	Hoxb2	Gm13476	Hoxc8	Hoxb5	Hist1h2ae	Dpysl5	Csmd1	Hrk	Jub
Marcks	Nefm	Hnrpdl	Igsf21	Hnrnph1	Etv1	Hmga2	Insm1	Kcnc3	Hoxd9	Ikzf2	Hoxd13	Hoxb7	Gm996	Hoxc9	Hoxb6	Hist1h2af	Dr1	Csmd3	Hs3st3b1	Jun
Mbd6	Neurod2	Hoxa10	Ihh	Hnrnph3	Etv6	Hmgb1	Irf2	Kcng3	Hpse2	Ina	Hoxd3	Hoxb8	Gnao1	Hoxd10	Hoxb7	Hist1h2ag	Dtl	Csnk1a1	Hspa8	Junb
Mcl1	Neurog2	Hoxa11	Ikzf2	Hnrnpk	Evx1	Hmx1	Irf2bp2	Kcnk9	Hrk	Ing1	Hoxd8	Hoxc11	Gpc6	Hoxd11	Hoxb8	Hist1h2bf	Dtymk	Csrnp1	Htr1a	Kazald1
Mecom	Neurog3	Hoxa13	Ing1	Hnrnpl	Evx2	Hmx2	Irgm1	Kctd1	Hs3st3b1	Inhbb	Hoxd9	Hoxc12	Gphn	Hoxd12	Hoxb9	Hist1h2bg	Dus3l	Csrnp3	Huwe1	Kcnc3
Mef2d	Nfia	Hoxa9	Inhbb	Hnrnpr	Ewsr1	Hmx3	Irs2	Kdm2a	Hspa8	Insm1	Hpse2	Hoxc6	Gpm6a	Hoxd13	Hoxc10	Hist1h2bj	Dusp4	Csrp2	Icam4	Kctd1
Meis1	Nfib	Hoxb13	Insm1	Hnrnpu	Exd1	Hnf1b	Irx1	Kdm6b	Htr1b	Irf2	Hrk	Hoxd11	Gpr108	Hoxd3	Hoxc11	Hist1h3a	Dusp6	Ctage5	Icam5	Kdm2b
Meis2	Nfil3	Hoxb7	Irf2	Hnrnpul1	Ext1	Hnrnpa0	Irx2	Kif26a	Icam4	Irf2bp2	Hs3st3b1	Hoxd13	Gpr158	Hoxd4	Hoxc12	Hist1h3d	Dyrk3	Ctbp2	Id1	Kdm6b
Mex3b	Nfkbid	Hoxb8	Irf2bp1	Hnrnpul2	Eya4	Hnrnpa1	Irx3	Kif26b	Icam5	Irs1	Hspa8	Hpse2	Gpr162	Hoxd8	Hoxc13	Hist1h3g	E130012A19Rik	Ctnnd1	Id2	Kif26b
Mfsd11	Nipbl	Hoxc10	Irf2bp2	Hnrpdl	Ezr	Hnrnpa2b1	Irx4	Klf10	Id1	Irs2	Htr1a	Hrk	Gpr22	Hoxd9	Hoxc4	Hist1h3i	E2f2	Cttnbp2nl	Id3	Klf10
Mgat1	Nkx2-1	Hoxc11	Irgm1	Hoxa10	F11r	Hnrnpa3	Irx5	Klf13	Id2	Irx1	Htr1b	Hs3st3b1	Gpr62	Hrk	Hoxc5	Hist1h4a	E2f3	Cuta	Ier2	Klf13
Midn	Nkx2-2	Hoxc12	Irs1	Hoxa11	Fahd1	Hnrnpc	Isl1	Klf3	Id3	Irx2	Icam4	Hspa1b	Gpr85	Hs3st3b1	Hoxc6	Hist1h4c	E2f4	Cux1	Ier5l	Klf3
Mkx	Nkx2-3	Hoxc13	Irx1	Hoxa13	Fam102a	Hnrnpd	Isl2	Klf4	Ier2	Irx5	Icam5	Hspa8	Gprc5b	Hspa8	Hoxc8	Hist1h4h	Ebf1	Cxcl12	Ifnz	Klf4
Mlec	Nkx2-5	Hoxc4	Irx2	Hoxa9	Fam120a	Hnrnpf	Islr2	Klf6	Ier5l	Isl1	Id1	Htr1a	Gprc5c	Htr1b	Hoxc9	Hist1h4i	Ebf2	Cxcr4	Ift140	Klhl14
Mll1	Nkx2-9	Hoxc5	Irx3	Hoxb13	Fam129b	Hnrnph1	Itm2b	Klf7	Ifrd1	Isl2	Id2	Icam4	Grb2	Icam4	Hoxd10	Hist2h2bb	Ebf3	Cxxc4	Igf1r	Klhl17
Mll5	Nkx3-2	Hoxc6	Irx5	Hoxb7	Fam160b1	Hnrnph3	Itsn1	Klf9	Igf1r	Islr2	Ier2	Icam5	Gria2	Icam5	Hoxd11	Hist2h3b	Ect2	Cxxc5	Igf2	Klhl21
Mllt3	Nkx6-1	Hoxc8	Isl1	Hoxb8	Fam171a2	Hnrnpk	Ivns1abp	Klhl14	Igf2	Itm2b	Ier5l	Id1	Gria4	Id2	Hoxd12	Hivep1	Eda2r	Cyb5	Igf2bp1	L3mbtl3
Mllt6	Nkx6-2	Hoxc9	Isl2	Hoxb9	Fam179b	Hnrnpl	Jarid2	Klhl28	Igf2bp1	Ivns1abp	Ifrd1	Id2	Grid1	Ier2	Hoxd13	Hivep2	Eed	Cyhr1	Igf2bp2	Large
Mlxip	Nog	Hoxd10	Islr2	Hoxc10	Fam35a	Hnrnpu	Josd1	Kntc1	Igfbp5	Jag1	Igf1r	Id3	Grik2	Ier5l	Hoxd3	Hlx	Eef1a1	Cyp1b1	Igf2bp3	Lasp1
Mnt	Npas3	Hoxd11	Itpka	Hoxc11	Fam46c	Hnrnpul1	Jun	Lbx1	Igsf21	Jarid2	Igf2	Ier2	Grik3	Ifrd1	Hoxd4	Hmga2	Eef2	Cyp24a1	Igfbp5	Lbx1
Mnx1	Npr3	Hoxd12	Ivns1abp	Hoxc12	Fam53b	Hnrnpul2	Junb	Ldb1	Ihh	Jmy	Igf2bp1	Ier5l	Grin2c	Igf1r	Hoxd8	Hmx2	Efna3	Cyp26a1	Ihh	Lef1
Mpped2	Nptx1	Hoxd13	Jarid2	Hoxc13	Fam5c	Hnrpdl	Kat2b	Lef1	Ikzf2	Jun	Igf2bp3	Igf1r	Grm1	Igf2	Hoxd9	Hmx3	Efna5	Cyp26b1	Ikzf2	Lfng
Mrps18b	Nr2e1	Hoxd3	Jun	Hoxc4	Fam60a	Hoxa10	Kazald1	Lfng	Ing1	Junb	Igfbp3	Igf2	Grm8	Igf2bp1	Hpse2	Hnf1b	Egr1	Cyr61	Ing1	Lhx1
Msh5	Nr2f1	Hoxd8	Junb	Hoxc5	Fam63a	Hoxa11	Kcna1	Lhx1	Inhbb	Kazald1	Igfbp5	Igf2bp1	Gsc	Igf2bp3	Hrk	Hnrpll	Egr2	Cyth3	Inhbb	Lhx2
Msl2	Nr2f2	Hoxd9	Jund	Hoxc6	Fam65a	Hoxa13	Kcnk9	Lhx2	Insm1	Kcnc3	Igsf21	Igfbp3	Gse1	Igfbp5	Hs3st3b1	Hoxa1	Egr3	D0H4S114	Insm1	Lhx4
Msx1	Nr3c2	Hpse2	Kat2b	Hoxc8	Fam72a	Hoxa4	Kctd1	Lhx3	Irf2	Kcnh3	Ihh	Igfbp5	Gsk3b	Igsf21	Hspa8	Hoxa10	Ehbp1	D17Wsu92e	Iqce	Lhx5
Msx2	Nr4a2	Hrk	Kazald1	Hoxc9	Fam76b	Hoxa5	Kdm6b	Lhx4	Irf2bp2	Kcnk9	Ikzf2	Igsf21	Gsx1	Ihh	Htr1b	Hoxa11	Ehbp1l1	D430050G20	Irf2bp1	Lhx6
Msx3	Nrn1	Hs3st3b1	Kcnc3	Hoxd10	Fam84b	Hoxa6	Kif26b	Lhx5	Irs1	Kcnq5	Ilk	Igsf8	Gsx2	Ikzf2	Icam4	Hoxa5	Ehmt2	D8Ertd82e	Irf2bp2	Lhx8
Mus81	Nrp2	Hspa8	Kcnk9	Hoxd11	Fat4	Hoxa9	Klf10	Lhx8	Irs2	Kctd1	Ing1	Ihh	Gtf2i	Ina	Icam5	Hoxa6	Eif1	Daam1	Irs1	Lhx9
Mxi1	Ntf3	Htr1a	Kcnn2	Hoxd12	Fbxl12	Hoxb13	Klf13	Lin28a	Irx1	Kdm2a	Inhbb	Ikzf2	H1f0	Ing1	Id2	Hoxa7	Eif1a	Dab2	Irs2	Lin28a
Myb	Nxph1	Icam4	Kctd1	Hoxd13	Fbxl14	Hoxb3	Klf3	Lmo4	Irx2	Kdm5a	Insm1	Ing1	H2afz	Ing2	Ier2	Hoxa9	Eif2b4	Dach1	Irx1	Lix1l
Myc	Olig2	Icam5	Kdm2a	Hoxd3	Fbxo11	Hoxb4	Klf4	Lmx1a	Irx3	Kdm6a	Irf2	Ing2	H2-Ke6	Inhbb	Ier5l	Hoxb2	Eif2c1	Dact1	Irx2	Lmo4
Mycn	Olig3	Id2	Kif26a	Hoxd8	Fbxo5	Hoxb5	Klf7	Lmx1b	Irx4	Kdm6b	Irf2bp2	Inhbb	H3f3a	Insm1	Igf1r	Hoxb3	Eif2c2	Dag1	Irx3	Lmx1a
Myh9	Onecut1	Ier2	Kif26b	Hoxd9	Fem1c	Hoxb6	Klf9	Lphn3	Irx5	Kif26a	Irs1	Insm1	H3f3b	Irf2bp2	Igf2	Hoxb5	Eif2s2	Dalrd3	Irx5	Lmx1b
Neurod1	Onecut2	Ier5l	Klf10	Hpse2	Fev	Hoxb7	Klhdc10	Lpl	Isl2	Kif26b	Irs2	Irf2	Hand2	Irs1	Igf2bp1	Hoxb6	Eif3k	Dbp	Isl1	Lphn1
Neurod2	Onecut3	Ift80	Klf13	Hrk	Fezf1	Hoxb8	Klhl14	Lrch4	Islr2	Kirrel2	Irx1	Irf2bp2	Hcfc1r1	Irs2	Igf2bp3	Hoxb7	Eif4a1	Dbx1	Isl2	Lrfn5
Neurog1	Osr2	Igf1r	Klf3	Hs3st3b1	Fezf2	Hoxb9	Klhl28	Lrfn5	Ivns1abp	Klf10	Irx2	Irx1	Hdac5	Irx1	Igfbp5	Hoxb8	Eif4a2	Dbx2	Itpka	Lrp2
Neurog2	Otp	Igf2	Klf4	Hspa8	Fgf11	Hoxc10	Larp1	Lrp2	Jag1	Klf13	Irx3	Irx2	Helt	Irx2	Igsf21	Hoxb9	Eif4b	Dcaf6	Jag1	Lsmd1
Neurog3	Otx1	Igf2bp1	Klhl14	Hspd1	Fgf18	Hoxc11	Lbx1	Lrrc41	Jarid2	Klf3	Irx4	Irx4	Herpud2	Irx3	Ihh	Hoxc10	Eif4e2	Dcc	Jarid2	Ltbp4
Nfib	Otx2	Igf2bp2	Klhl28	Hspe1	Fgf9	Hoxc12	Lef1	Lrrc8a	Jun	Klf4	Irx5	Irx5	Hes1	Irx4	Ikzf2	Hoxc12	Eif4ebp1	Dcun1d1	Josd1	Lyl1
Nfil3	Patz1	Igf2bp3	L3mbtl3	Htr1b	Fign	Hoxc13	Lfng	Lrrtm1	Junb	Klf7	Isca1	Isl1	Hes7	Irx5	Ina	Hoxc13	Eif4g2	Ddit4	Jub	Lzts2
Nipbl	Pax1	Igfbp5	Larp1	Hunk	Fjx1	Hoxc5	Lgals9	Lsmd1	Kat2b	Klf9	Isl1	Islr2	Hey1	Isl1	Ing1	Hoxc5	Eif5a	Ddn	Jun	Maf
Nkx1-2	Pax2	Igsf21	Lbx1	Icam4	Fkbp14	Hoxc6	Lhx1	Ltbp4	Kazald1	Klhl14	Isl2	Itm2b	Hhex	Isl2	Inhbb	Hoxc6	Elovl6	Ddx58	Junb	Mafa
Nkx2-1	Pax3	Ihh	Lef1	Icam5	Fli1	Hoxc8	Lhx2	Lzts2	Kcnc3	Klhl28	Islr2	Itm2c	Hic1	Islr2	Insl3	Hoxd10	Emg1	Ddx6	Kazald1	Mafb
Nkx2-2	Pax5	Ikzf1	Lfng	Id1	Flrt2	Hoxc9	Lhx4	Maf	Kcnh3	Large	Jag1	Ivns1abp	Hif1a	Itm2c	Insm1	Hoxd11	Eml2	Dhcr24	Kcnab3	Maml3
Nkx2-3	Pax6	Ikzf2	Lhx1	Id2	Flt1	Hoxd10	Lhx5	Mafb	Kcnj3	Lbx1	Jak2	Jag1	Hist1h1a	Jag1	Irf2bp2	Hoxd12	Emx1	Dhh	Kcnc3	Mapk4
Nkx2-5	Pax7	Ing1	Lhx2	Id3	Flt4	Hoxd11	Lhx8	Map3k1	Kcnk9	Ldb1	Jarid2	Jarid2	Hist1h2ad	Jak2	Irs1	Hoxd13	En1	Dhrs3	Kctd1	Mapt
Nkx2-6	Pax9	Inhbb	Lhx4	Ier2	Fndc3a	Hoxd12	Lhx9	Map3k11	Kcnq5	Lef1	Jmy	Jmy	Hist1h2ae	Jarid2	Irx1	Hoxd3	En2	Dio3	Kdm2b	Marcks
Nkx2-9	Pcbp1	Ino80d	Lhx5	Ier5l	Fos	Hoxd13	Lipg	Marcks	Kctd1	Lfng	Josd1	Josd1	Hist1h2af	Jmy	Irx2	Hoxd8	Enah	Dkk2	Kdm6a	Mdga1
Nkx3-2	Pcdh1	Insm1	Lhx6	Ifrd1	Fosl2	Hoxd3	Lmo4	Mat2b	Kctd10	Lhx1	Jun	Jun	Hist1h2ag	Josd1	Irx3	Hoxd9	Enc1	Dlg2	Kdm6b	Mecom
Nkx6-1	Pcdh10	Irf2	Lhx8	Igf1r	Foxa1	Hoxd8	Lmx1a	Mbd6	Kdm2a	Lhx2	Junb	Junb	Hist1h2bb	Jun	Irx4	Hpse2	Eno1	Dlgap4	Kif26a	Mef2d
Nkx6-2	Pcdh17	Irf2bp2	Lhx9	Igf2	Foxa2	Hoxd9	Lmx1b	Mbnl1	Kdm6a	Lhx3	Jund	Jund	Hist1h2bf	Junb	Irx5	Hrk	Eno3	Dlk2	Kif26b	Meis1
Nog	Pcdh7	Irf5	Lin28a	Igf2bp1	Foxa3	Hpse2	Lnpep	Mbnl2	Kdm6b	Lhx4	Kat2b	Kat2b	Hist1h2bg	Kazald1	Isl1	Hs3st3b1	Enoph1	Dll1	Klf10	Meis2
Npas3	Pcdh8	Irgm1	Lingo2	Igf2bp3	Foxb1	Hrk	Lrfn5	Mcl1	Kif26a	Lhx5	Kazald1	Kazald1	Hist1h2bj	Kcnc3	Isl2	Htr1a	Eomes	Dll4	Klf13	Mex3b
Npr3	Pcgf2	Irs1	Lipg	Igfbp3	Foxb2	Hs3st3b1	Lrp2	Mecom	Kif26b	Lhx8	Kcnc3	Kcnc3	Hist1h3a	Kcnd3	Itm2c	Htr1b	Epas1	Dlx1	Klf3	Midn
Nptx1	Pdcd4	Irx1	Lmo4	Igfbp5	Foxc1	Hsp90b1	Lrrc41	Mef2d	Kirrel2	Lhx9	Kcnh3	Kcnh3	Hist1h3c	Kcnh3	Jag1	Htr2c	Epha2	Dlx2	Klf4	Mkx
Nr2e1	Pde10a	Irx2	Lmx1a	Ikzf2	Foxc2	Hspa1b	Lrrc8d	Meis1	Klf10	Lin28a	Kcnip3	Kcnk9	Hist1h3d	Kcnk9	Jak2	Huwe1	Epha4	Dlx3	Klf7	Mll1
Nr2f1	Pde3b	Irx3	Lmx1b	Ing1	Foxd1	Hspa8	Lrrtm1	Meis2	Klf13	Lingo2	Kcnk9	Kctd1	Hist1h3g	Kcnn2	Jarid2	Icam4	Epha7	Dlx4	Klf9	Mll5
Nr2f2	Pde4b	Irx4	Lrch4	Inhbb	Foxd2	Htr1a	Ltbp4	Mex3b	Klf3	Lmo4	Kcnq5	Kctd10	Hist1h4a	Kctd1	Josd1	Icam5	Ephb4	Dlx5	Klhl17	Mllt3
Nr3c2	Pdgfa	Irx5	Lrfn5	Insm1	Foxd3	Htr1b	Maf	Mex3c	Klf4	Lmx1a	Kctd1	Kctd15	Hist1h4h	Kdm2a	Jun	Id2	Erbb2ip	Dlx6	Klhl21	Mllt6
Nr4a2	Pdgfra	Isl1	Lrig1	Irf2	Foxd4	Icam4	Mafa	Mfsd11	Klf6	Lmx1b	Kctd10	Kdm6a	Hist1h4i	Kdm6b	Junb	Ier2	Erbb3	Dlx6as	Klhl28	Mn1
Nrgn	Pdx1	Isl2	Lrp2	Irf2bp1	Foxe1	Icam5	Mafb	Midn	Klf7	Lrfn5	Kdm2a	Kdm6b	Hist3h2a	Kif26a	Jund	Ier5l	Ercc1	Dlx6os1	L3mbtl3	Mnt
Nrn1	Pdzd8	Islr2	Lrrc41	Irf2bp2	Foxf2	Id1	Mafg	Mkx	Klf9	Lrp2	Kdm6b	Kif26a	Hist3h2bb-ps	Kif26b	Kazald1	Ifnz	Erf	Dmbx1	Lama5	Mnx1
Nrp2	Per1	Itga4	Lrrc7	Irf8	Foxg1	Id2	Magi3	Mll1	Klhl14	Lrrc41	Khdrbs1	Kif26b	Hivep1	Klf10	Kcnc3	Igf1r	Esam	Dmrt2	Large	Mpped2
Ntf3	Pfn1	Itpka	Lrrtm1	Irgm1	Foxl1	Id3	Man1a	Mll2	Klhl28	Lsm14a	Kif26a	Kirrel2	Hivep2	Klf13	Kcnd3	Igf2	Esrp1	Dmrt3	Lasp1	Msx1
Nxph1	Phf12	Ivns1abp	Ltbp4	Irs1	Foxl2	Idh1	Map3k1	Mll5	Large	Ltbp4	Kif26b	Klf10	Hlx	Klf4	Kcnh3	Igf2bp1	Esrp2	Dmrta2	Lbx1	Msx2
Olig1	Phf15	Jag1	Lzts2	Irs2	Foxo1	Ier2	Mapt	Mllt3	Lbx1	Lzts2	Kirrel2	Klf13	Hmg20a	Klf6	Kcnj3	Igf2bp2	Esx1	Dnajb13	Lef1	Mus81
Olig2	Phf21b	Jarid2	Maf	Irx1	Foxo3	Ier5l	Marcks	Mllt6	Ldb1	Maf	Klf10	Klf3	Hmga2	Klf7	Kcnk10	Igf2bp3	Etf1	Dnajb14	Lhx1	Mxi1
Olig3	Phox2b	Josd1	Mafa	Irx2	Foxp2	Ifrd1	Mbd6	Mnx1	Lef1	Mafa	Klf13	Klf4	Hmx1	Klf9	Kcnk9	Igfbp5	Etnk1	Dnajb4	Lhx2	Myb
Onecut1	Pim1	Jun	Mafb	Irx3	Foxp4	Igf1r	Mcl1	Mpped2	Lfng	Mafb	Klf3	Klf6	Hmx2	Klhl14	Kcnn2	Igsf21	Etv1	Dnajc22	Lhx4	Myc
Onecut2	Pitx1	Junb	Magi3	Irx5	Frs2	Igf2bp1	Mdga1	Mprip	Lhx1	Maml3	Klf4	Klf7	Hmx3	Klhl17	Kctd1	Ihh	Etv4	Dock4	Lhx5	Mycl1
Onecut3	Pitx2	Kat2b	Maml3	Isl1	Fryl	Igfbp5	Mdga2	Mrps18b	Lhx2	Man1a2	Klf7	Klf9	Hnf1b	Klhl28	Kdm2a	Ikzf2	Etv5	Dock7	Lhx8	Mycn
Osr2	Plec	Kazald1	Man1a2	Isl2	Fst	Igsf21	Mecom	Msl2	Lhx3	Map3k1	Klf9	Klhl14	Hnrnpa0	Large	Kdm6b	Il3ra	Evx1	Dock9	Lin28a	Myh9
Otp	Plekha2	Kcmf1	Map3k1	Islr2	Ftl1	Ihh	Mef2d	Msx1	Lhx4	Mapk14	Klhdc10	Klhl28	Hnrnpa2b1	Lasp1	Kif26a	Ing1	Evx2	Dok4	Lingo2	Myo1c
Otx1	Plekhh3	Kcna3	Mapt	Itpka	Fubp1	Ikzf2	Meis1	Msx2	Lhx5	Mapt	Klhl28	Kntc1	Hnrnpc	Lbx1	Kif26b	Inhbb	Ewsr1	Dpf1	Lix1l	Nab2
Otx2	Polr2l	Kcnc3	Marcks	Ivns1abp	Fus	Ing1	Meis2	Mus81	Lhx8	Marcks	Laptm4a	Larp1	Hnrnpd	Ldb1	Klf10	Insl3	Exoc3l	Dph1	Lmo4	Ncrna00085
Patz1	Pou3f1	Kcnh3	Mbd6	Jak2	Fut8	Ing2	Mex3b	Mxi1	Lhx9	Mark3	Large	Lbx1	Hnrnph1	Lef1	Klf13	Insm1	Exosc4	Dpysl5	Lmtk3	Ndufa4l2
Pax1	Pou3f2	Kcnk12	Mbnl1	Jarid2	Fxr1	Inhbb	Mfsd11	Myadm	Lin28a	Mat2b	Lbx1	Ldb1	Hnrnph3	Lfng	Klf4	Ipmk	Exosc5	Dr1	Lmx1b	Nek8
Pax2	Pou3f3	Kcnk9	Mbnl2	Josd1	Fzd10	Inppl1	Midn	Myb	Lingo2	Mbd6	Ldb1	Lef1	Hnrnpk	Lhx1	Klf7	Iqce	Ext1	Dram2	LOC100303645	Neurod2
Pax3	Pou4f1	Kcnn4	Mcl1	Jun	Fzd2	Insm1	Mkx	Myc	Lmo4	Mbnl2	Lef1	Lfng	Hnrnpl	Lhx2	Klf9	Irf2bp1	Ezh2	Drd4	LOC624853	Neurog1
Pax5	Pou4f2	Kcnq5	Mdga2	Junb	Fzd8	Ints12	Mll1	Mycn	Lmx1a	Mcl1	Lfng	Lhx1	Hnrnpr	Lhx4	Klhl17	Irgq	Ezr	Dse	Lphn1	Neurog2
Pax6	Pou4f3	Kctd1	Mecom	Jund	Gabrb2	Irf2	Mll2	Myh9	Lmx1b	Mdh1	Lhx1	Lhx2	Hnrnpu	Lhx5	Klhl28	Irs1	F2rl1	Dsp	Lpxn	Neurog3
Pax7	Ppp1r10	Kctd12	Mef2d	Kat2b	Gad1	Irf2bp2	Mll5	Naa38	Lphn3	Mecom	Lhx2	Lhx3	Hnrnpul2	Lhx6	Large	Irs2	Fam100a	Dtnb	Lrfn5	Nfatc1
Pax9	Ppp1r15b	Kdm2a	Meis1	Kazald1	Gad2	Irs1	Mllt3	Naca	Lpxn	Mef2a	Lhx3	Lhx4	Hnrpdl	Lhx8	Lbx1	Irs4	Fam100b	Duox2	Lrp2	Nfatc4
Pcbp1	Ppp1r9b	Kif26a	Meis2	Kcnc3	Gadd45b	Irs2	Mllt6	Nat14	Lrch4	Mef2d	Lhx4	Lhx5	Homer1	Lhx9	Ldb1	Irx1	Fam102a	Duoxa2	Lrrc7	Nfia
Pcdh1	Ppp2r5a	Kif26b	Mex3b	Kcnq1	Gadd45g	Irx1	Mnt	Ncor1	Lrfn5	Meis1	Lhx5	Lhx6	Hoxa1	Lmo4	Lef1	Irx2	Fam120a	Dus3l	Lrrn4	Nfib
Pcdh10	Ppp6r1	Kirrel2	Mex3c	Kctd1	Galnt7	Irx2	Mnx1	Ndufs2	Lrp2	Meis2	Lhx6	Lhx8	Hoxa10	Lmtk3	Lfng	Irx3	Fam129b	Dusp4	Lsmd1	Nfil3
Pcdh17	Ppt2	Kit	Mfsd11	Kdm6a	Gart	Irx5	Mpped2	Neurod1	Lsmd1	Meis3	Lhx8	Lhx9	Hoxa11	Lmx1a	Lhx1	Irx4	Fam160b1	Dusp6	Ltbp4	Nfix
Pcdh7	Prdm12	Klf10	Mgat1	Kif26a	Gas1	Isca1	Mrps18b	Neurod2	Ltbp4	Mex3b	Lhx9	Lin28a	Hoxa13	Lmx1b	Lhx2	Irx5	Fam169a	Dyrk2	Lyl1	Nipbl
Pcdh8	Prdm13	Klf13	Mgat5	Kif26b	Gata2	Isl1	Msl2	Neurog1	Lzts2	Mex3c	Lin28a	Lmna	Hoxa2	Lphn1	Lhx4	Isl2	Fam173b	E130012A19Rik	Lzts2	Nkx1-2
Pcgf2	Prdm6	Klf16	Midn	Kitl	Gata3	Islr2	Msx1	Neurog2	Maf	Mfsd11	Lipg	Lmo4	Hoxa3	Lphn3	Lhx5	Islr2	Fam179b	E2f3	Maf	Nkx2-1
Pde10a	Prdm8	Klf3	Mkx	Klf10	Gata4	Itm2b	Msx2	Neurog3	Mafa	Midn	Lmo4	Lmx1a	Hoxa4	Lrfn5	Lhx6	Itpka	Fam35a	Eapp	Mafb	Nkx2-2
Pde4a	Prkd2	Klf4	Mlec	Klf13	Gata6	Ivns1abp	Mtfp1	Nfatc1	Mafb	Mkx	Lmx1a	Lnpep	Hoxa5	Lrp1	Lhx8	Itpkb	Fam43a	Ebf1	Maml3	Nkx2-3
Pde4b	Prmt5	Klf6	Mll1	Klf3	Gatm	Jag1	Mus81	Nfe2l1	Maml3	Mll1	Lmx1b	Lphn1	Hoxa6	Lrrc4b	Lhx9	Jag1	Fam53b	Ebf2	Mapk4	Nkx2-5
Pdgfa	Prox1	Klhl14	Mll2	Klf4	Gbx2	Jak2	Mxi1	Nfe2l2	Map3k1	Mll2	Lphn1	Lphn3	Hoxa7	Lrrc4c	Lmo4	Jarid2	Fam60a	Ebf3	Marcks	Nkx2-9
Pdgfra	Prrt1	Klhl28	Mll5	Klf5	Gcat	Jarid2	Myc	Nfia	Map3k3	Mll5	Lphn3	Lpxn	Hoxa9	Lrrc7	Lmx1a	Jkamp	Fam63a	Ecel1	Mdga1	Nkx3-2
Pdx1	Psmb3	L3mbtl3	Mllt3	Klf9	Gch1	Jmy	Mycn	Nfib	Mapk14	Mllt11	Lpxn	Lrfn5	Hoxb1	Lsm14a	Lmx1b	Josd1	Fam72a	Edil3	Mecom	Nkx6-1
Pdzd8	Ptbp1	Large	Mllt6	Klhl28	Gdf6	Josd1	Myh9	Nfil3	Mapt	Mllt3	Lrch4	Lrig1	Hoxb13	Lzts2	Lphn1	Jph4	Fam76b	Eef2	Mef2d	Nkx6-2
Per1	Ptch1	Lbx1	Mlxip	L3mbtl3	Gdnf	Jun	Myl6	Nipbl	Marcks	Mllt6	Lrfn5	Lrp2	Hoxb2	Maf	Lphn3	Jun	Fam81a	Efna3	Meis1	Nlgn2
Pfn1	Pten	Ldb1	Mn1	Large	Gdpd5	Junb	Naa50	Nkx2-1	Mbd6	Mn1	Lrrc41	Lrrc41	Hoxb3	Mafb	Lrfn5	Junb	Fam83e	Efna5	Meis2	Nog
Phf12	Ptf1a	Lef1	Mnt	Larp1	Gfi1	Jund	Nadk	Nkx2-2	Mbnl1	Mnt	Lsm14a	Lrrc4b	Hoxb4	Maml3	Lrp2	Jund	Fancm	Efnb2	Mex3b	Nol4
Phf21b	Ptger4	Lfng	Mnx1	Lbx1	Gfra1	Kat2b	Neto1	Nkx2-3	Mbnl2	Mnx1	Ltbp4	Lsm14a	Hoxb5	Man1a2	Lrrc41	Kazald1	Fat4	Egfr	Midn	Npas3
Phox2b	Ptma	Lhx1	Mpped2	Lef1	Ggn	Kazald1	Neurod2	Nkx2-5	Mcl1	Mrps18b	Lzts2	Lsmd1	Hoxb6	Map3k3	Lrrc4b	Kcna1	Fau	Egr1	Mkx	Npr3
Pim1	Ptprg	Lhx2	Mrps18b	Leng9	Ggnbp2	Kcnc3	Neurog1	Nkx2-9	Mdga1	Msh5	Maf	Ltbp4	Hoxb7	Mapk14	Lrrc7	Kcnc3	Fblim1	Egr2	Mll1	Nptx1
Pitx1	Ptprs	Lhx3	Msh5	Lfng	Ggps1	Kcnk9	Neurog2	Nkx3-2	Mef2d	Msl2	Mafa	Lzts2	Hoxb8	Mapt	Ltbp4	Kcnd2	Fbxl12	Egr3	Mll2	Nr2e1
Pitx2	Ptprt	Lhx4	Msl2	Lgals9	Ghr	Kcnq5	Neurog3	Nkx6-1	Meis1	Msx1	Mafb	Maf	Hoxb9	Marcks	Lzts2	Kcnk9	Fbxl14	Egr4	Mll5	Nr2f1
Plec	Ramp1	Lhx5	Msx1	Lgr5	Git1	Kctd1	Nfe2l2	Nkx6-2	Meis2	Msx2	Mafg	Mafb	Hoxc10	Mat2b	Maf	Kcnq5	Fbxl15	Eif2ak3	Mllt3	Nr2f2
Plekha2	Rara	Lhx6	Msx2	Lhx1	Git2	Kdm6b	Nfia	Nog	Mex3b	Mus81	Magi3	Maml3	Hoxc11	Maz	Mafa	Kctd1	Fbxl19	Eif2c1	Mllt6	Nr3c2
Plekhh3	Rasa3	Lhx8	Mus81	Lhx2	Glis2	Kif26a	Nfib	Nol4	Mex3c	Myb	Maml3	Man1a2	Hoxc12	Mbd6	Mafb	Kdm6a	Fbxo11	Eif2c2	Mn1	Nr4a2
Polr2l	Rax	Lhx9	Mxi1	Lhx4	Glud1	Kif26b	Nfil3	Npr3	Mfsd11	Myc	Man1a	Map3k1	Hoxc13	Mbnl2	Maml3	Kif16b	Fbxo15	Eif2c3	Mnt	Nr4a3
Pou3f1	Rcsd1	Lin28a	Myb	Lhx5	Gm13476	Kif5b	Nipbl	Nptx1	Midn	Mycn	Man1a2	Map3k8	Hoxc4	Mecom	Map3k1	Kif26b	Fbxo36	Eif4ebp1	Mnx1	Nr5a2
Pou3f2	Rfx4	Lingo2	Myc	Lhx6	Gm5918	Kirrel2	Nkx1-2	Nr1d1	Mkx	Myh9	Map3k1	Mapk14	Hoxc5	Mef2d	Mapk1	Kirrel2	Fbxo5	Elavl3	Mpped2	Nrn1
Pou3f3	Rgs20	Lipg	Mycn	Lhx8	Gm996	Klf10	Nkx2-1	Nr2e1	Mll1	Myl6	Map3k11	Mapt	Hoxc6	Meis1	Mapk14	Klf10	Fev	Elfn1	Mrps18b	Nrp2
Pou4f1	Rhoh	Lmo2	Myh9	Lhx9	Gng5	Klf13	Nkx2-2	Nr2f1	Mll2	Myo5b	Map3k12	Marcks	Hoxc8	Meis2	Mapt	Klf13	Fezf1	Elfn2	Msh5	Ntf3
Pou4f2	Rnf165	Lmo4	Myo5b	Lin28a	Golim4	Klf3	Nkx2-3	Nr2f2	Mll5	Naa38	Map3k3	Mark2	Hoxc9	Mex3b	2013-03-06	Klf3	Fgd1	Elovl4	Msx1	Ntn1
Pou4f3	Rnf220	Lmx1a	Naca	Lipg	Golph3	Klf4	Nkx2-5	Nr3c1	Mllt3	Naa50	Mapk14	Mat2b	Hoxd10	Mex3c	Marcks	Klf7	Fgf11	Elovl6	Msx2	Ntng2
Ppp1r10	Rnf5	Lmx1b	Nadk	Lmo4	Gpbp1	Klf9	Nkx2-9	Nr3c2	Mllt4	Naca	Mapt	Maz	Hoxd11	Mfsd11	Maz	Klhl14	Fgf4	Eml2	Mus81	Nxph1
Ppp1r15b	Rspo3	Lpcat2	Ncor1	Lmx1a	Gpbp1l1	Klhl14	Nkx3-2	Nr4a2	Mllt6	Ncor2	Marcks	Mbd6	Hoxd12	Midn	Mbd6	Klhl29	Fgf9	Emp1	Mxi1	Nxph4
Ppp1r9b	Rsrc1	Lphn1	Ndufaf3	Lmx1b	Gpc6	Klhl21	Nkx6-1	Nrn1	Mnt	Ncrna00085	Mbd6	Mbnl1	Hoxd13	Mkx	Mbnl2	L3mbtl3	Fiz1	Emx1	Myb	Odz4
Ppp2r5a	Rtn4rl2	Lphn3	Nek8	Lnx2	Gpr108	Klhl28	Nkx6-2	Nrp1	Mnx1	Nedd4	Mbnl1	Mbnl2	Hoxd3	Mll1	Mdga1	Lamc1	Fkbp14	Emx2	Mybl1	Olig2
Ppp5c	Runx1	Lpxn	Neurod2	Lphn1	Gpr137c	Kntc1	Nog	Nrp2	Mpped2	Nek8	Mbnl2	Mcl1	Hoxd4	Mll2	Mdga2	Larp1b	Fkbp3	En1	Myc	Olig3
Ppp6r1	Runx2	Lrch4	Neurog1	Lphn3	Grasp	Lamc1	Npas3	Ntf3	Mrps18b	Neurod1	Mcl1	Mecom	Hoxd8	Mll5	Mecom	Lasp1	Fli1	En2	Mycn	Onecut1
Prdm12	Sall1	Lrfn5	Neurog2	Lrfn5	Grhl2	Laptm4a	Npr3	Ntrk3	Msh5	Neurod2	Mdga1	Mef2a	Hoxd9	Mllt11	Mef2d	Lbx1	Flna	Enah	Myh9	Onecut2
Prdm13	Sall3	Lrp2	Neurog3	Lrig1	Grid1	Larp4	Nr1d1	Nufip2	Msl2	Neurog1	Mdga2	Mef2d	Hpse2	Mllt3	Meis1	Lef1	Flrt2	Enc1	Mynn	Onecut3
Prdm6	Samd4	Lrrc41	Nfe2l2	Lrp2	Grik3	Lasp1	Nr2e1	Nup62	Msx1	Neurog2	Mecom	Meis1	Hr	Mllt4	Meis2	Leng9	Fmn2	Eno3	Myo1c	Osr1
Prdm8	Satb1	Lrrc4b	Nfia	Lrrc41	Grm8	Lbx1	Nr2f1	Nup62-il4i1	Msx2	Neurog3	Mef2d	Meis2	Hrk	Mllt6	Mex3b	Lgr5	Fmr1	Enpp7	Nab2	Osr2
Prkd2	Satb2	Lrrfip1	Nfib	Lrrc8d	Gsc	Ldb1	Nr2f2	Nxph1	Mus81	Nfat5	Meis1	Mex3b	Hs3st1	Mn1	Mex3c	Lhx1	Fn1	Eomes	Ncrna00085	Otp
Prmt8	Scd2	Ltbp4	Nfil3	Ltbp4	Gse1	Lef1	Nr3c1	Olig1	Mxi1	Nfe2l2	Meis2	Mex3c	Hs3st3b1	Mnt	Mfsd11	Lhx2	Fos	Epas1	Ndufa4l2	Otx1
Prox1	Sdk1	Lyl1	Nfkbiz	Lyzl4	Gsk3b	Lfng	Nr3c2	Olig2	Myadm	Nfia	Mex3b	Mfsd11	Hsp90ab1	Mnx1	Midn	Lhx5	Fosb	Epb4.1	Ndufaf3	Otx2
Psmb3	Sema6a	Lzts2	Ngfr	Lzts2	Gstt2	Lhx1	Nr4a2	Olig3	Myc	Nfib	Mex3c	Midn	Hspa8	Mpped2	Mkx	Lhx6	Fosl2	Epb4.1l4a	Ndufb10	Ovol2
Ptbp1	Serbp1	Maf	Nipbl	Maf	Gsx1	Lhx2	Nrn1	Onecut1	Mycn	Nfil3	Mfsd11	Mkx	Htr1a	Mrps18b	Mll1	Lhx8	Foxa1	Epha10	Negr1	Patz1
Ptch1	Setd5	Mafa	Nkx2-1	Mafb	Gsx2	Lhx3	Nrp1	Onecut2	Myh9	Nfkbiz	Midn	Mll1	Icam4	Msl1	Mll2	Lhx9	Foxa2	Epha4	Nek8	Pax1
Pten	Sfmbt2	Mafb	Nkx2-2	Magi3	Gtf2i	Lhx4	Nrp2	Onecut3	Naa38	Nipbl	Mkx	Mll2	Icam5	Msl2	Mll5	Lingo2	Foxb1	Epha5	Neurod2	Pax2
Ptf1a	Sh2b3	Mafg	Nkx2-3	Maml3	Gtpbp1	Lhx5	Ntrk3	Osr2	Naa50	Nkx2-1	Mll1	Mll5	Id2	Msx1	Mllt11	Lmo4	Foxb2	Epha7	Neurog2	Pax3
Ptma	Shh	Mafk	Nkx2-5	Man1a	Gyltl1b	Lhx6	Nup62	Otp	Nab2	Nkx2-2	Mll2	Mllt11	Ier2	Mus81	Mllt3	Lmtk3	Foxc1	Ephb1	Nfatc1	Pax5
Ptp4a2	Shox2	Magi3	Nkx2-6	Man1a2	H1f0	Lhx8	Nup62-il4i1	Otx2	Nadk	Nkx2-3	Mll5	Mllt3	Ier5l	Mxi1	Mllt6	Lmx1a	Foxc2	Ephb6	Nfatc4	Pax6
Ptprg	Sim1	Man1a	Nkx2-9	Man2a1	H2afz	Lin28a	Nxph1	Pafah1b1	Ncor2	Nkx2-5	Mllt3	Mllt4	Ifrd1	Myc	Mn1	Lmx1b	Foxd3	Eps8	Nfia	Pax7
Ptprs	Sim2	Man1a2	Nkx3-2	Map3k1	H2-Ke6	Lmo4	Nxph4	Pappa	Ndufa4l2	Nkx2-6	Mllt6	Mllt6	Igf1r	Mycn	Mnt	Lphn1	Foxd4	Erbb2	Nfib	Pax9
Ptprt	Sin3a	Man2a2	Nkx6-1	Mapk14	H3f3a	Lmx1a	Olig1	Patz1	Nefm	Nkx2-9	Mlxip	Mlxip	Igf2	Myt1l	Mnx1	Lphn3	Foxf1a	Erbb2ip	Nfic	Pcdh1
Qk	Six1	Map3k1	Nkx6-2	Mapt	Hadha	Lmx1b	Olig2	Pax1	Neurod1	Nkx3-2	Mmp14	Mmp14	Igf2bp1	Nbea	Mpped2	Lrfn5	Foxf2	Erbb4	Nfil3	Pcdh10
Rasa3	Six2	Map3k12	Nog	Marcks	Hadhb	Lphn1	Olig3	Pax2	Neurod2	Nkx6-1	Mnt	Mnt	Igf2bp3	Ncam1	Mrps18b	Lrp2	Foxg1	Ercc1	Nipbl	Pcdh11x
Rasgrf1	Six3	Mapk14	Nol4	Mat2b	Hagh	Lphn3	Onecut1	Pax3	Neurog1	Nkx6-2	Mnx1	Mnx1	Igfbp5	Ncapd3	Msl1	Lrrc7	Foxh1	Erf	Nkx2-1	Pcdh17
Rasgrp2	Six6	Mapk6	Npas3	Mbd6	Hand2	Lrch4	Onecut2	Pax5	Neurog2	Nog	Mpped2	Mpped2	Igsf21	Ncor2	Msl2	Lsmd1	Foxl2	Ern1	Nkx2-2	Pcdh7
Rassf3	Skor1	Mapt	Npr3	Mbnl1	Hdac11	Lrfn5	Onecut3	Pax6	Neurog3	Nol4	Mrps18b	Mrps18b	Igsf9b	Nefm	Msx1	Ltbp1	Foxo1	Esam	Nkx2-3	Pcdh8
Rax	Skor2	Marcks	Nptx1	Mbnl2	Helt	Lrig1	Ormdl3	Pax7	Nfe2l2	Npr3	Msh5	Msh5	Ihh	Negr1	Msx2	Ltbp4	Foxo3	Esr2	Nkx3-2	Pcdhgc3
Rbm25	Slc17a6	Maz	Nr1d1	Mcl1	Herpud1	Lrp2	Osr1	Pax9	Nfia	Nptx1	Msl2	Msl2	Ikzf2	Neurod2	Mus81	Lypd3	Foxp1	Esrp1	Nkx6-1	Pcgf2
Rbpms	Slc32a1	Mbd6	Nr2e1	Mecom	Hes1	Lrrc41	Osr2	Pbx1	Nfib	Nr1d1	Msx1	Msx1	Ina	Neurog2	Mxi1	Lzts2	Foxp2	Esrrb	Nlgn2	Pde10a
Rcc2	Slc6a5	Mbnl1	Nr2f1	Mef2d	Hes7	Lrrtm1	Otp	Pcbp1	Nfil3	Nr2e1	Msx2	Mta2	Ing1	Neurog3	Myc	Mab21l2	Foxp4	Esx1	Nog	Pdgfa
Rcsd1	Slit2	Mbnl2	Nr2f2	Meis1	Hexim1	Lsm14a	Otx1	Pcdh10	Nipbl	Nr2f1	Mus81	Mtmr11	Inhbb	Nfia	Mycn	Maf	Frrs1	Esyt2	Nol4	Pdgfra
Rel	Slitrk1	Mdga1	Nr3c2	Meis2	Hey1	Ltbp4	Otx2	Pcdh11x	Nkx1-2	Nr2f2	Mxi1	Mus81	Insl3	Nfib	Mynn	Mafb	Frs2	Etnk2	Npas3	Pdx1
Rfx4	Smad3	Mdga2	Nr4a2	Mex3b	Hic1	Lzts2	Papd7	Pcdh17	Nkx2-1	Nr2f6	Myadm	Mxi1	Iqsec1	Nfil3	Myt1l	Magel2	Fscn1	Ets1	Npr3	Per1
Rfx7	Smad6	Mecom	Nrip1	Mex3c	Hif1a	Maf	Pappa	Pcdh7	Nkx2-2	Nr3c1	Myb	Myadm	Irf2bp2	Nfix	Nab2	Maml3	Fst	Etv1	Nptx1	Phf12
Rgs20	Smad7	Mef2d	Nrn1	Mfsd11	Hipk2	Mafb	Pawr	Pcdh8	Nkx2-3	Nr3c2	Myc	Myc	Irs1	Nipbl	Nat14	Mamld1	Ftl1	Etv2	Nr2e1	Phf15
Rhog	Smarca2	Meis1	Nrp2	Mgat4b	Hipk3	Mafg	Pax1	Pcgf2	Nkx2-5	Nr4a2	Mycn	Mycn	Irs2	Nkx2-1	Nav2	Mapk11	Fubp1	Etv6	Nr2f1	Phf21a
Rnase4	Sobp	Meis2	Ntf3	Mgst1	Hist1h1b	Maml3	Pax2	Pcnxl3	Nkx2-9	Nrip1	Myh9	Myh9	Irx2	Nkx2-2	Ncam1	Mapt	Fubp3	Evx2	Nr2f2	Phox2b
Rnd2	Socs2	Mex3c	Nup62	Midn	Hist1h2ac	Map3k1	Pax3	Pde10a	Nkx3-2	Nrn1	Mynn	Myl6	Irx5	Nkx2-3	Ncor2	Marcks	Fxyd7	Ewsr1	Nr3c1	Pitx1
Rnf165	Sox1	Mfsd11	Nup62-il4i1	Mkx	Hist1h2ad	Map3k12	Pax5	Pde4b	Nkx6-1	Nrp1	Nab2	Mynn	Isl1	Nkx2-5	Nedd4	Mat2b	Fzd10	Eya4	Nr3c2	Pitx2
Rnf220	Sox11	Mgat1	Nxph1	Mlec	Hist1h2ae	Map3k5	Pax6	Pdgfa	Nkx6-2	Nrp2	Ncor2	Myo1c	Isl2	Nkx2-6	Negr1	Matn4	Fzd2	Ezr	Nr4a2	Pkm2
Rnf41	Sox14	Mgat5	Olig1	Mll1	Hist1h2af	Mapk14	Pax7	Pdgfra	Nlgn2	Nt5c2	Ncrna00085	Naa50	Itm2b	Nkx2-9	Neurod2	Mdc1	Fzd5	F11r	Nr4a3	Pknox2
Robo3	Sox17	Midn	Olig2	Mll2	Hist1h2ag	Mapre2	Pax9	Pdx1	Nog	Ntf3	Nefm	Nab2	Itsn1	Nkx3-2	Neurog2	Mdga1	Fzd7	Fam100b	Nrn1	Plekha2
Rsbn1l	Sox2	Mkx	Olig3	Mll5	Hist1h2bc	Mapt	Pcbp1	Per1	Nol4	Nuak1	Nek8	Naca	Jag1	Nkx6-1	Neurog3	Mdk	Fzd8	Fam117a	Nrp2	Plekhg3
Rsrc1	Sox21	Mlec	Onecut1	Mllt11	Hist1h2bf	Marcks	Pcdh1	Pfn1	Npas3	Nufip2	Neurod1	Ncor2	Jarid2	Nkx6-2	Nfatc1	Mecom	G3bp1	Fam13a	Nsd1	Plekhh3
Rtn4rl2	Sox4	Mll1	Onecut2	Mllt3	Hist1h2bg	Mark2	Pcdh10	Phf12	Npr3	Nxph1	Neurod2	Ndufa4l2	Jmy	Nlgn1	Nfatc4	Meis1	G3bp2	Fam160b1	Ntn1	Plxdc1
Runx2	Sox6	Mll5	Onecut3	Mllt6	Hist1h2bj	Mbd6	Pcdh17	Phf15	Nptx1	Olig1	Neurog1	Negr1	Josd1	Nlgn2	Nfia	Meis2	G630016D24Rik	Fam171a2	Nxph1	Plxnc1
Sall1	Sox9	Mllt3	Osr1	Mlxip	Hist1h3g	Mbnl1	Pcdh7	Phf21a	Nr1d1	Olig2	Neurog2	Nek8	Jph3	Nog	Nfib	Meox2	Gabarapl2	Fam176a	Odz4	Podxl
Sall3	Sp3	Mllt6	Osr2	Mnt	Hist1h3i	Mbnl2	Pcdh8	Phf21b	Nr2e1	Olig3	Neurog3	Neurod1	Jph4	Nol4	Nfil3	Mest	Gabbr1	Fam179b	Olig2	Polr2h
Samd4	Sp5	Mlxip	Otp	Mnx1	Hist1h4h	Mcl1	Pcgf2	Phlpp1	Nr2f1	Onecut1	Nfatc4	Neurod2	Jun	Nova2	Nipbl	Mex3b	Gabpa	Fam181b	Onecut1	Polr3gl
Satb2	Sp8	Mnt	Otud4	Mrps18b	Hist1h4i	Mdh1	Pde10a	Phox2b	Nr2f2	Onecut2	Nfia	Neurog1	Junb	Npr3	Nkx2-1	Mex3c	Gabpb1	Fam189a1	Onecut2	Pou3f1
Scrt1	Sp9	Mnx1	Otx1	Msh5	Hivep1	Mecom	Pde4b	Picalm	Nr3c1	Onecut3	Nfib	Neurog2	Jund	Nptx1	Nkx2-2	Mfhas1	Gad1	Fam190a	Onecut3	Pou3f2
Sema6a	Spry2	Mpped2	Otx2	Msl2	Hivep2	Mef2a	Pdgfa	Pigl	Nr3c2	Osr2	Nfil3	Neurog3	Kat2b	Nr2e1	Nkx2-3	Mkx	Gad2	Fam19a2	ORF61	Pou3f3
Senp6	Srsf2	Mrps18b	Pappa	Msx1	Hlx	Mef2d	Pdgfra	Pim1	Nr4a2	Otp	Ngfr	Nfat5	Kbtbd11	Nr2f1	Nkx2-5	Mll1	Gadd45b	Fam19a3	Osr1	Pou4f1
Serinc3	Srsf3	Msh5	Patz1	Mus81	Hmg20a	Meis1	Pdx1	Pitx1	Nrip1	Otx2	Nipbl	Nfatc1	Kcna1	Nr2f2	Nkx2-6	Mll3	Gadd45g	Fam43b	Osr2	Pou4f2
Setd5	Ssbp3	Msi1	Pax1	Mxi1	Hmga2	Meis2	Per1	Pitx2	Nrn1	Papd5	Nkx2-1	Nfia	Kcnc1	Nr3c1	Nkx2-9	Mll5	Gapdh	Fam46a	Otp	Pou4f3
Sfmbt2	Ssbp4	Msl2	Pax2	Myb	Hmx1	Mex3b	Pfdn4	Plec	Nrp1	Pappa	Nkx2-2	Nfib	Kcnc3	Nr3c2	Nkx3-2	Mllt3	Gart	Fam46b	Otx1	Ppargc1b
Sfpq	St3gal1	Msx1	Pax3	Myc	Hmx2	Mex3c	Pfn1	Plekha2	Ntf3	Patz1	Nkx2-3	Nfil3	Kcnip3	Nr4a2	Nkx6-1	Mllt6	Gas2l1	Fam59b	Otx2	Ppp1r16a
Sgk1	St8sia4	Msx2	Pax5	Mycn	Hmx3	Mfsd11	Phf12	Plekha8	Ntrk3	Pax1	Nkx2-5	Nfix	Kcnj3	Nrg3	Nkx6-2	Mn1	Gata2	Fam5c	Ovol2	Ppp1r9b
Sh2b3	Sypl	Mtdh	Pax6	Myh9	Hnf1b	Midn	Phf15	Plekhh3	Nxph1	Pax2	Nkx2-6	Nfkbiz	Kcnk1	Nrn1	Nlgn2	Mnt	Gata3	Fam60a	Patz1	Ppt2
Shb	Tapt1	Mtmr3	Pax7	Mynn	Hnrnpa0	Mkx	Phf21b	Plekho1	Nxph4	Pax3	Nkx2-9	Ngfr	Kcnk10	Nrp1	Nog	Mnx1	Gata4	Fam63a	Pax2	Prdm12
Shh	Tbr1	Mus81	Pax9	Naa50	Hnrnpa1	Mlec	Phox2b	Pmp22	Olig1	Pax5	Nkx3-2	Nipbl	Kcnk12	Nrp2	Nol4	Morc3	Gata6	Fam69c	Pax5	Prdm13
Shisa9	Tbx15	Mxi1	Pbld2	Naca	Hnrnpa2b1	Mll1	Picalm	Pnrc2	Olig2	Pax6	Nkx6-1	Nkx2-1	Kcnk3	Nt5c2	Nova2	Mpnd	Gbx2	Fam78a	Pax6	Prdm16
Shox2	Tbx18	Myb	Pbx1	Naif1	Hnrnpc	Mll2	Pik3r1	Polr2l	Olig3	Pax7	Nkx6-2	Nkx2-2	Kcnk9	Ntf3	Npr3	Mpped2	Gcat	Fam84a	Pax7	Prdm6
Sim1	Tbx2	Myc	Pcbp1	Ncor1	Hnrnpd	Mll5	Pim1	Polr3gl	Onecut1	Pax9	Nog	Nkx2-3	Kcnmb4	Ntrk3	Nr2e1	Mpzl2	Gclm	Fam92b	Pax9	Prdm8
Sim2	Tbx20	Mycn	Pcdh1	Ndufaf3	Hnrnpf	Mllt3	Pitpnc1	Pou3f1	Onecut2	Pbld2	Nol4	Nkx2-5	Kctd1	Nuak1	Nr2f1	Msl3	Gcnt2	Fam96a	Pcbp1	Prkg1
Sin3a	Tbx3	Ncln	Pcdh10	Nedd9	Hnrnph3	Mllt6	Pitx1	Pou3f2	Onecut3	Pbx1	Npas2	Nkx2-6	Kctd8	Nxph1	Nr2f2	Msrb3	Gdf6	Fat4	Pcbp4	Prmt8
Six1	Tbx4	Ncoa4	Pcdh17	Nek8	Hnrnpk	Mn1	Pitx2	Pou3f3	Osbpl2	Pcbp1	Npr3	Nkx2-9	Kdm2a	Olig1	Nr3c2	Msx1	Gdi2	Fbn2	Pcdh1	Prox1
Six2	Tbx5	Ndufa4l2	Pcdh7	Neurl3	Hnrnpl	Mnt	Plekhh3	Pou4f1	Osr2	Pcdh1	Nptx1	Nkx3-2	Kdm2b	Olig2	Nr4a2	Mus81	Gdnf	Fbxl14	Pcdh10	Prr12
Six3	Tcf21	Ndufaf3	Pcdh8	Neurod1	Hnrnpr	Mpp2	Plxdc1	Pou4f2	Otp	Pcdh10	Nr1d1	Nkx6-1	Kdm6a	Olig3	Nrn1	Mxi1	Gemin7	Fbxl7	Pcdh11x	Prrt1
Six6	Tcf7	Nefm	Pcf11	Neurod2	Hnrnpu	Mpped2	Plxnb2	Pou4f3	Otx1	Pcdh17	Nr2e1	Nkx6-2	Kdm6b	Onecut1	Nrp2	Myadm	Gfi1	Fbxo2	Pcdh17	Prrx1
Skor1	Tgif1	Negr1	Pcgf2	Neurog1	Hnrnpul1	Mrps18b	Plxnc1	Ppp1r10	Otx2	Pcdh7	Nr2f1	Nog	Khnyn	Onecut2	Nt5c2	Myb	Gfod1	Fbxo36	Pcdh19	Psmb3
Skor2	Tle3	Nek8	Pde10a	Neurog2	Hnrnpul2	Msh5	Pnrc1	Ppp1r15b	Pappa	Pcdh8	Nr2f2	Nol4	Kif1b	Onecut3	Ntf3	Mybl1	Gfra1	Fbxo44	Pcdh7	Ptch1
Slc12a5	Tln1	Neurod1	Pdgfa	Neurog3	Hnrpdl	Msl1	Pou3f1	Ppp1r9b	Patz1	Pcgf2	Nr3c2	Npr3	Kif26a	Osr1	Ntrk2	Myc	Ggn	Fbxo5	Pcdh8	Ptchd1
Slc17a6	Tlx3	Neurod2	Pdgfra	Nfatc1	Hoxa1	Msl2	Pou3f2	Prdm12	Pax1	Pde10a	Nr4a2	Nptx1	Kif26b	Osr2	Nuak1	Myh9	Ggps1	Ferd3l	Pcdhgc3	Pten
Slc18a3	Tmc6	Neurog1	Pdzd8	Nfe2l2	Hoxa10	Msx1	Pou3f3	Prdm13	Pax2	Pdgfa	Nrip1	Nr1d1	Kirrel2	Otp	Nxph1	Mynn	Ggta1	Fev	Pcgf2	Ptf1a
Slc1a5	Tmc8	Neurog2	Per1	Nfia	Hoxa11	Mta2	Pou4f1	Prdm16	Pax3	Pdgfra	Nrn1	Nr2e1	Klf10	Otx2	Olig2	Myo1c	Git1	Fezf1	Pde10a	Ptma
Slc32a1	Tnrc18	Neurog3	Pfn1	Nfib	Hoxa13	Mus81	Pou4f2	Prdm6	Pax5	Pdx1	Nrp1	Nr2f1	Klf13	Ovol2	Olig3	Myo5b	Git2	Fezf2	Pdgfa	Ptms
Slc6a5	Tob2	Nfe2	Phf12	Nfil3	Hoxa2	Mxi1	Pou4f3	Prdm8	Pax6	Pdzd8	Nrp2	Nr2f2	Klf4	Pafah1b1	Onecut1	N4bp2	Gja1	Fgf10	Pdgfra	Ptprg
Slc9a3r1	Tpm1	Nfe2l2	Phf15	Nfkbiz	Hoxa3	Myc	Ppargc1b	Prkar1a	Pax7	Per1	Ntf3	Nr3c1	Klf7	Pank4	Onecut2	Nbeal2	Gjb3	Fgf11	Per1	Ptprs
Slit2	Trib1	Nfia	Phf21b	Nipbl	Hoxa4	Mycn	Ppp1r10	Prmt8	Pax9	Pfn1	Nuak1	Nr3c2	Klf9	Pappa	Onecut3	Nccrp1	Gjc1	Fgf12	Pfn1	Ptprt
Smad3	Trim71	Nfib	Phlda1	Nkx2-1	Hoxa5	Myh9	Ppp1r15b	Prox1	Pbx1	Phf12	Nufip2	Nr4a2	Klhl14	Patz1	Osr1	Ncrna00085	Gli1	Fgf14	Phc1	Pura
Smad6	Trim8	Nfil3	Phox2b	Nkx2-2	Hoxa6	N4bp2	Prdm12	Prr12	Pcbp1	Phf15	Nxph1	Nr5a2	Klhl17	Pax1	Osr2	Ndufaf3	Gli2	Fgf15	Phf12	Pvrl1
Smad7	Trip10	Nfkbie	Picalm	Nkx2-3	Hoxa7	Naa50	Prdm13	Prrc2b	Pcdh10	Phf21a	Olig1	Nrip1	Klhl28	Pax2	Otp	Nefm	Glis2	Fgf18	Phf15	Pvrl2
Smarca2	Trp53i13	Ngfr	Pigl	Nkx2-5	Hoxa9	Nab2	Prdm14	Prrx1	Pcdh17	Phf21b	Olig2	Nrn1	Laptm4a	Pax3	Otx2	Negr1	Glud1	Fgf4	Phf17	Rab11fip1
Socs2	Tsc22d2	Nipbl	Pik3c2a	Nkx2-9	Hoxb1	Naca	Prdm6	Psmb3	Pcdh7	Phip	Olig3	Nrp2	Larp1	Pax5	Pappa	Neurod1	Gm13476	Fgf9	Phf21a	Rab20
Sorcs3	Tsc22d4	Nkx1-2	Pik3r1	Nkx3-2	Hoxb13	Ncapd3	Prdm8	Ptbp1	Pcdh8	Phox2b	Onecut1	Ntf3	Lbx1	Pax6	Patz1	Neurod2	Gm15427	Fgfbp3	Phox2b	Rara
Sox1	Tshz1	Nkx2-1	Pim1	Nkx6-1	Hoxb2	Ncoa2	Prdx1	Ptch1	Pcgf2	Picalm	Onecut2	Ntrk3	Ldb1	Pax7	Pax1	Neurog2	Gm2058	Fgfr2	Pim1	Rarg
Sox11	Tshz3	Nkx2-2	Pip5k1b	Nkx6-2	Hoxb3	Ncor2	Prmt8	Pten	Pde10a	Pim1	Onecut3	Nup62	Lef1	Pax9	Pax2	Nfatc1	Gm5506	Fgfr3	Pitpnm1	Rasgrf1
Sox14	Tspan4	Nkx2-3	Pitx1	Nog	Hoxb4	Ndufs2	Prox1	Ptf1a	Pdgfa	Pim3	Osr2	Nup62-il4i1	Lfng	Pbld2	Pax3	Nfatc4	Gm7325	Fibcd1	Pitx2	Rax
Sox17	Twist1	Nkx2-4	Pitx2	Nol4	Hoxb5	Nek8	Prrc2b	Ptma	Pdgfb	Pitx1	Otp	Nxph1	Lhfp	Pbx1	Pax5	Nfia	Gm996	Fibp	Pkm2	Rbpms
Sox2	Ubb	Nkx2-5	Pkp1	Npas3	Hoxb6	Neurod1	Prune	Ptp4a2	Pdgfra	Pitx2	Otud4	Olig1	Lhx1	Pcbp1	Pax6	Nfib	Gna13	Fign	Plag1	Rbpms2
Sox21	Ube2ql1	Nkx2-6	Plec	Npr3	Hoxb7	Neurod2	Psmb3	Ptpn12	Pdx1	Plekha8	Otx1	Olig2	Lhx2	Pcdh1	Pax7	Nfil3	Gnai2	Fjx1	Plec	Rcc2
Sox4	Ube2r2	Nkx2-9	Plekha2	Nptx1	Hoxb8	Neurog1	Ptbp1	Ptprg	Pdzd8	Plekhh3	Otx2	Olig3	Lhx4	Pcdh10	Pax9	Nipbl	Gnas	Fkbp10	Plekha2	Rcor2
Sox9	Ubl5	Nkx3-2	Plekhg2	Nr1d1	Hoxb9	Neurog2	Ptch1	Ptprs	Per1	Plxnb2	Papd7	Onecut1	Lhx5	Pcdh17	Pbld2	Nkx1-2	Gnb2l1	Fkbp14	Plekhg2	Rfx4
Sp3	Ubtf	Nkx6-1	Plekhh3	Nr2e1	Hoxc10	Neurog3	Pten	Ptprt	Pfn1	Plxnc1	Pappa	Onecut2	Lhx6	Pcdh7	Pbx1	Nkx2-1	Gnl3l	Fkbp5	Plekhg3	Rgmb
Sp5	Uncx	Nkx6-2	Plxnc1	Nr2f1	Hoxc11	Nfe2l2	Ptf1a	Ptrf	Phf12	Pnrc1	Patz1	Onecut3	Lhx8	Pcdh8	Pcbp1	Nkx2-2	Got1	Fkbp7	Plekhh3	Rgs20
Sp8	Vasp	Nlgn1	Pnrc2	Nr2f2	Hoxc12	Nfia	Ptma	Qk	Phf15	Pnrc2	Pax1	Ormdl3	Lhx9	Pcdh9	Pcdh1	Nkx2-3	Gpaa1	Fli1	Plxdc1	Rhof
Sp9	Vax1	Nog	Polr3gl	Nr3c1	Hoxc13	Nfib	Ptms	Rab10	Phf21a	Polr3gl	Pax2	Osr2	Lmo4	Pcf11	Pcdh10	Nkx2-4	Gpbp1	Flnc	Plxnc1	Rnd2
Sphk1	Vax2	Nol4	Pou3f1	Nr3c2	Hoxc4	Nfil3	Ptpn12	Rara	Phf21b	Pou3f2	Pax3	Otp	Lmx1a	Pcgf2	Pcdh17	Nkx2-5	Gpbp1l1	Flot1	Podxl	Rnf220
Spry2	Vcan	Npas3	Pou3f2	Nr4a2	Hoxc5	Nfkbiz	Ptprg	Rarg	Phox2b	Pou3f3	Pax5	Otx2	Lmx1b	Pcsk2	Pcdh7	Nkx2-9	Gpr108	Flrt2	Polg	Robo3
Srsf2	Vgf	Npr3	Pou3f3	Nrip1	Hoxc6	Nipbl	Ptprt	Rassf3	Picalm	Pou4f1	Pax6	Papd7	Lnpep	Pdgfa	Pcdh8	Nkx3-2	Gprc5b	Flt1	Polr2h	Rragd
Srsf3	Vgll2	Nptx1	Pou4f1	Nrn1	Hoxc8	Nkx1-2	Qk	Rax	Pigv	Pou4f2	Pax7	Pappa	Lnx2	Pdgfb	Pcdh9	Nkx6-1	Gpsm3	Flt4	Polr3gl	Rspo3
Ssbp3	Wibg	Nr1d1	Pou4f2	Nrp2	Hoxc9	Nkx2-1	Rab1	Rbm39	Pim1	Pou4f3	Pax9	Patz1	Lphn1	Pdgfra	Pcdhgc3	Nkx6-2	Gpx4	Fmn2	Pou3f1	Rsrc1
Ssbp4	Wnk1	Nr2e1	Pou4f3	Ntf3	Hoxd10	Nkx2-2	Rab10	Rbpms	Pitx1	Ppp1r10	Pbx1	Pax1	Lphn3	Pdx1	Pcgf2	Nlgn2	Gria3	Fmnl2	Pou3f2	Rtn4rl2
St3gal1	Wnt1	Nr2f1	Ppargc1b	Ntrk3	Hoxd11	Nkx2-3	Rab43	Rcc2	Pitx2	Ppp1r15b	Pcbp1	Pax2	Lrp1	Pea15a	Pcsk2	Nog	Grik3	Fn1	Pou3f3	Runx1
St8sia4	Wnt11	Nr2f2	Ppp1r10	Nup153	Hoxd12	Nkx2-5	Raf1	Rdx	Plag1	Ppp1r9b	Pcdh1	Pax3	Lrrc26	Per1	Pde4a	Nol4	Grk6	Fnbp1l	Pou4f1	Runx2
Stk10	Wnt3	Nr3c2	Ppp1r15b	Nup62	Hoxd13	Nkx2-9	Ranbp9	Rfx4	Plcg1	Ppp2r5a	Pcdh10	Pax5	Lrrc4b	Phf12	Pdgfa	Npas2	Grrp1	Fos	Pou4f2	Sall1
Tbr1	Wnt5a	Nr4a2	Ppp1r1b	Nup62-il4i1	Hoxd3	Nkx3-2	Rara	Rgs20	Plec	Ppp3ca	Pcdh17	Pax6	Lrrtm2	Phf15	Pdgfra	Npas3	Grwd1	Fosb	Ppargc1b	Sall3
Tbx15	Wnt7b	Nr5a2	Ppp1r9b	Nus1	Hoxd8	Nkx6-1	Rasa1	Rhbdl3	Plekha2	Prdm12	Pcdh7	Pax7	Lrrtm3	Phf21a	Pdx1	Npr3	Gsc	Fosl2	Ppp1r10	Sall4
Tbx18	Wt1	Nrip1	Ppp2r5a	Nxph1	Hoxd9	Nog	Rax	Rhoa	Plekha8	Prdm13	Pcdh8	Pax9	Lsamp	Phf21b	Pea15a	Nr2e1	Gse1	Foxa1	Ppp1r15b	Samd4
Tbx2	Yy1	Nrn1	Ppp5c	Olig1	Hpse2	Nol4	Rbfox3	Rhob	Plekhh3	Prdm14	Pcgf2	Pbx1	Lsm14a	Phip	Peli2	Nr2f1	Gsk3b	Foxa2	Ppp1r16a	Satb2
Tbx20	Zadh2	Nrp2	Prdm12	Olig2	Hrk	Npas3	Rbm25	Rhof	Plxnb2	Prdm16	Pcnxl3	Pcbp1	Lsm14b	Phlpp1	Per1	Nr2f2	Gsta4	Foxb1	Ppp1r1b	Scarf2
Tbx3	Zbtb1	Nsmaf	Prdm13	Olig3	Hs2st1	Npr3	Rbpms	Rhoq	Polr2l	Prdm6	Pdcd4	Pcdh1	Lsmd1	Phox2b	Pfn1	Nr3c2	Gstt2	Foxb2	Ppp1r9b	Scrt1
Tbx4	Zbtb25	Ntf3	Prdm14	Onecut2	Hs3st3b1	Nptn	Rcor1	Rnd2	Polr3gl	Prdm8	Pde10a	Pcdh10	Ltbp4	Picalm	Phf12	Nr4a2	Gsx1	Foxc1	Prdm12	Scube3
Tbx5	Zbtb7a	Ntng1	Prdm6	Onecut3	Hspa5	Nptx1	Rdx	Rnf220	Pou3f1	Prmt8	Pdgfa	Pcdh17	Lzts2	Pigp	Phf15	Nr5a1	Gtf2a1	Foxc2	Prdm13	Sdk1
Tcf21	Zbtb7b	Ntrk3	Prdm8	Osr1	Hspa8	Nr1d1	Rere	Rnf41	Pou3f2	Prox1	Pdgfra	Pcdh7	Mab21l1	Pitx1	Phf21a	Nrg3	Gtf2e2	Foxd1	Prdm16	Sema3f
Tgif1	Zc3h4	Nufip2	Prmt8	Osr2	Htr1a	Nr2e1	Rfx4	Rnf5	Pou3f3	Prr12	Pdx1	Pcdh8	Maf	Pitx2	Phf21b	Nrn1	Gtf2i	Foxd2	Prdm6	Sema6a
Tle3	Zcchc2	Nup153	Prox1	Otp	Htr1b	Nr2f1	Rfx7	Robo3	Pou4f1	Prrc2a	Pdzd8	Pcgf2	Mafb	Plekhh3	Phip	Nrp2	Gtf3c6	Foxd3	Prdm8	Setbp1
Tln1	Zeb2	Nxph1	Prrc2b	Otud4	Icam4	Nr2f2	Rhbdd3	Rps2	Pou4f2	Prrxl1	Peli2	Pdcd4	Maml3	Plekho1	Phox2b	Ntf3	Gtpbp1	Foxd4	Prkg1	Setd5
Tlx1	Zfand5	Nxph4	Psmb3	Otx1	Icam5	Nr3c1	Rhbdl3	Rragd	Pou4f3	Psmb3	Per1	Pde10a	Man1a2	Plxnc1	Phyhipl	Nxph1	Gtpbp6	Foxe1	Prmt8	Sfmbt2
Tlx3	Zfp217	Olig1	Ptbp1	Otx2	Id2	Nr3c2	Rhoa	Rras	Ppp1r10	Ptbp1	Pfn1	Pde4b	Man1c1	Polr3gl	Pigp	Olig2	Gucy1a2	Foxf1a	Prox1	Sgk1
Tmc6	Zfp36l1	Olig2	Ptch1	Papd5	Ier2	Nr4a2	Rhod	Rrp8	Ppp1r15b	Ptch1	Pgr	Pdgfa	Map3k12	Pou3f1	Pigv	Onecut1	Gzf1	Foxf2	Prr12	Sh3d20
Tmc8	Zfp36l2	Olig3	Pten	Papd7	Ier5l	Nrip1	Rnase4	Rspo1	Ppp1r9b	Pten	Phf12	Pdgfb	Map3k3	Pou3f2	Pik3r3	Onecut2	H1f0	Foxg1	Psmb3	Shc1
Tmem132b	Zfp423	Onecut1	Ptf1a	Pappa	Ifrd1	Nrn1	Rnf103	Rspo3	Prdm12	Ptf1a	Phf15	Pdgfra	Mapk10	Pou3f3	Pitx1	Osr2	H2afx	Foxi3	Ptch1	Shh
Tmem132e	Zfp462	Onecut2	Ptma	Patz1	Igf1r	Ntf3	Rnf220	Rsrc2	Prdm13	Ptma	Phf21a	Pdx1	Mapk14	Pou4f1	Pitx2	Otp	H2afz	Foxl1	Ptchd1	Shisa9
Tnrc18	Zfp503	Onecut3	Ptms	Pax1	Igf2	Ntrk3	Rnf41	Rtn4rl2	Prdm14	Ptms	Phf21b	Per1	Mapk8ip1	Pou4f2	Plekhh3	Otud1	H3f3a	Foxl2	Pten	Shox2
Tob2	Zfp516	Osr1	Ptp4a2	Pax2	Igf2bp1	Nuak1	Rnf5	Runx1	Prdm16	Ptprg	Phip	Pfn1	Mapre2	Pou4f3	Plekho1	Otx1	Hand2	Foxn4	Ptf1a	Sim1
Tpm1	Zfp536	Osr2	Ptprg	Pax3	Igf2bp3	Nup62	Robo3	Runx2	Prdm6	Ptprs	Phox2b	Phf12	Mapt	Ppp1r10	Plxnc1	Otx2	Has2	Foxo1	Ptma	Sim2
Trib1	Zfp608	Otp	Ptprs	Pax5	Igfbp3	Nup62-il4i1	Rpl36	Sall1	Prdm8	Ptprt	Picalm	Phf15	Marcks	Ppp1r15b	Pnmal2	Ovol2	Hbegf	Foxo3	Ptms	Sin3a
Trim71	Zfp710	Otud4	Ptprt	Pax6	Igfbp5	Nxph1	Rspo3	Sall3	Prkar1a	Pum2	Pik3r1	Phf21a	Mat2b	Ppp1r9b	Polr3gl	Pappa	Hcfc1	Foxp2	Ptpn21	Six1
Trim8	Zfp91	Otx1	Purb	Pax7	Igsf21	Olig1	Rsrc1	Samd4	Prkce	Purb	Pim1	Phf21b	Maz	Ppt2	Pou3f2	Pax1	Hcfc1r1	Foxq1	Ptpn3	Six2
Trip10	Zfpm1	Otx2	Pvrl3	Pax9	Ihh	Olig2	Rtn4rl2	Sap30	Prkd2	Pvrl2	Pitx1	Phip	Mbd6	Prdm12	Pou3f3	Pax2	Hdac1	Frem2	Ptprg	Six3
Trip12	Zic1	Pappa	Qk	Pbld2	Ikzf2	Olig3	Runx1	Satb2	Prmt8	Qk	Pitx2	Phox2b	Mbnl2	Prdm13	Pou4f1	Pax3	Hdgf	Frmd4a	Ptprs	Six5
Tsc22d2	Zic2	Patz1	Rara	Pbx1	Ina	Onecut2	Runx2	Scaf1	Prox1	Ranbp9	Plag1	Picalm	Mdh1	Prdm16	Pou4f2	Pax5	Hectd1	Frmd4b	Pvrl2	Six6
Tsc22d4	Zic4	Pawr	Rarg	Pcbp1	Ing1	Onecut3	Rxra	Scrt1	Prrc2b	Rapgef3	Plec	Pik3r1	Mecom	Prdm6	Pou4f3	Pax6	Hells	Frs2	Qk	Skor1
Tshz1	Zmiz1	Pax1	Rasgrp2	Pcdh1	Ing2	Osr2	Safb	Scube3	Prrx1	Raph1	Plekha8	Pim1	Mef2a	Prdm8	Ppm1a	Pax9	Helt	Fscn1	Rab11fip1	Skor2
Tshz3	Znrf1	Pax2	Rax	Pcdh10	Ing5	Otp	Safb2	Sdpr	Prrxl1	Rarg	Plekhg3	Pitx1	Mef2d	Prkar1a	Ppp1r10	Pcbp1	Herc4	Fst	Rab20	Slc12a5
Tspan4	Zswim6	Pax3	Rbpms	Pcdh17	Inhbb	Otud4	Sall1	Sema6a	Psmb3	Rasgrf1	Plekhh3	Pitx2	Meis1	Prmt8	Ppp1r15b	Pcdh1	Hes1	Fut8	Rara	Slc17a6
Twist1		Pax5	Rfx4	Pcdh7	Ino80d	Otx2	Sall3	Sema6d	Ptbp1	Rasgrp2	Plxnb2	Plec	Meis2	Prox1	Ppp1r9b	Pcdh10	Hes7	Fuz	Rarg	Slc25a23
Txnip		Pax6	Rfx7	Pcdh8	Inppl1	Ovol2	Sall4	Setd5	Ptch1	Rbfox3	Pmp22	Plekhg2	Mex3b	Prr12	Ppt2	Pcdh11x	Hexim1	Fxr1	Rassf1	Slc2a3
Ubb		Pax7	Rgmb	Pcf11	Insm1	Papd5	Samd4	Sez6	Pten	Rbm14	Polr2h	Plekhh3	Mex3c	Prrc2b	Prdm12	Pcdh17	Hhex	Fxr2	Rbpms	Slc32a1
Ubtf		Pax8	Rgs20	Pcgf2	Irf2	Papd7	Satb2	Sfmbt2	Ptf1a	Rbpms	Polr2l	Plxdc1	Mfhas1	Prrt1	Prdm13	Pcdh19	Hiat1	Fxyd1	Rbpms2	Slc4a2
Uncx		Pax9	Rhbdd3	Pcnx	Irf2bp1	Pappa	Scrt1	Sfpq	Ptma	Rcor1	Pou2f1	Plxdc2	Mfsd11	Psd	Prdm16	Pcdh7	Hic1	Fxyd7	Rcc2	Slc6a5
Vasp		Pbx2	Rhoa	Pdcd4	Irf2bp2	Patz1	Scube3	Sgk1	Ptms	Rdx	Pou3f1	Plxna4	Mgat4b	Psmb3	Prdm6	Pcdh8	Hipk1	Fzd10	Reep3	Slc7a7
Vat1		Pcbp1	Rnase4	Pde10a	Irgm1	Pawr	Sdc1	Sh2b3	Ptp4a2	Rfx4	Pou3f2	Plxnb2	Mgea5	Ptbp1	Prdm8	Pcdhga10	Hist1h1a	Fzd2	Rfx4	Slit2
Vav1		Pcdh1	Rnd2	Pde3a	Irs1	Pax1	Sdc2	Sh3glb1	Ptprg	Rgmb	Pou3f3	Plxnc1	Midn	Ptch1	Prkar1a	Pcdhga11	Hist1h1b	Fzd5	Rgmb	Slitrk1
Vax1		Pcdh10	Rnf220	Pdgfa	Irs2	Pax2	Sema6a	Shank3	Ptprs	Rgs20	Pou4f1	Pmp22	Mkx	Pten	Prkce	Pcdhgb6	Hist1h1c	Fzd7	Rgs20	Smad6
Vax2		Pcdh17	Rnf41	Pdgfra	Irx1	Pax3	Senp6	Shc1	Ptprt	Rhbdd3	Pou4f2	Polr2l	Mll1	Ptf1a	Prmt8	Pcdhgb7	Hist1h2ad	Fzd8	Rhbdd3	Smad7
Vcan		Pcdh7	Rnf5	Pdzd8	Irx2	Pax5	Sepp1	Shh	Pum2	Rhoa	Pou4f3	Polr3gl	Mll2	Ptma	Prox1	Pcdhgc3	Hist1h2ae	G3bp2	Rhof	Smarca2
Vgf		Pcdh8	Robo3	Per1	Irx3	Pax6	Serbp1	Shisa9	Purb	Rhof	Ppp1r10	Pou3f1	Mll5	Ptms	Prr12	Pcgf2	Hist1h2af	Gab1	Rnd2	Smarcd3
Vgll2		Pcgf2	Rps2	Per2	Irx5	Pax7	Setd5	Shox2	Qk	Rnd2	Ppp1r15b	Pou3f2	Mllt3	Ptpra	Prrc2b	Pde10a	Hist1h2ag	Gabarapl1	Rnf151	Sobp
Vsx2		Pdcd4	Rras	Pfn1	Isca1	Pax9	Sfmbt2	Sik1	Rac1	Rnf103	Ppp1r9b	Pou3f3	Mllt6	Ptprg	Prrt1	Pdgfa	Hist1h2ah	Gabbr2	Rnf220	Socs2
Wnk1		Pde10a	Rreb1	Phf12	Isl1	Pbld2	Sgcb	Sik3	Ranbp1	Rnf220	Ppp2r5a	Pou4f1	Mmp16	Ptprs	Prrxl1	Pdgfra	Hist1h2ai	Gabra4	Rnf5	Socs3
Wnt1		Pde4a	Rsbn1	Phf15	Isl2	Pbx1	Shc1	Sim1	Ranbp9	Rnf41	Prcp	Pou4f2	Mmp24	Ptprt	Psd	Peg10	Hist1h2ak	Gabrb2	Robo3	Sorcs3
Wnt10b		Pde4b	Rsbn1l	Phf21b	Islr2	Pbx3	Shh	Sim2	Raph1	Rnf5	Prdm1	Pou4f3	Mn1	Purb	Psmb3	Peg3	Hist1h2an	Gabrb3	Rpl35	Sox1
Wnt11		Pdgfa	Rspo1	Phlda1	Itgb1	Pcbp1	Shisa6	Sin3a	Rara	Robo2	Prdm12	Ppargc1b	Mnt	Pvrl3	Ptbp1	Peli2	Hist1h2bb	Gabrg2	Rps2	Sox11
Wnt3		Pdgfra	Rspo3	Phlpp1	Itpka	Pcdh1	Shisa7	Six1	Rarg	Rras	Prdm13	Ppp1r10	Mnx1	Qk	Ptch1	Per1	Hist1h2bf	Gad1	Rps6ka3	Sox12
Wnt3a		Pdx1	Rsrc1	Phox2b	Ivns1abp	Pcdh10	Shox2	Six2	Rassf3	Rspo1	Prdm16	Ppp1r15b	Mpp3	Rab10	Pten	Pex16	Hist1h2bg	Gad2	Rps9	Sox14
Wnt5a		Pdzd8	Rtn4rl2	Picalm	Jag1	Pcdh17	Sim1	Six3	Rbbp6	Rspo3	Prdm6	Ppp1r1b	Mpped2	Ranbp9	Ptf1a	Pgr15l	Hist1h2bh	Gadd45b	Rragd	Sox17
Wnt6		Per1	Runx1	Pigl	Jak2	Pcdh7	Sim2	Six6	Rbfox3	Rsrc1	Prdm8	Ppp1r9b	Mrgprf	Rap2b	Ptma	Phf12	Hist1h2bj	Gadd45g	Rras	Sox2
Wnt7b		Pfn1	Runx2	Pik3r1	Jarid2	Pcdh8	Sin3a	Ski	Rbpj	Rtbdn	Prkce	Ppp3ca	Mrps18b	Rax	Ptms	Phf15	Hist1h2bk	Galnt7	Rspo3	Sox21
Wt1		Phf12	Sall1	Pim1	Jmy	Pcf11	Six1	Skor1	Rbpms	Rtn4rl2	Prmt8	Prdm12	Msl1	Rbfox3	Ptov1	Phf21a	Hist1h2bl	Galr1	Rsrc1	Sox3
Ywhaz		Phf15	Sall3	Pip5k1b	Josd1	Pcgf2	Six2	Skor2	Rcc2	Runx1	Prox1	Prdm13	Msl2	Rbm25	Ptprg	Phf21b	Hist1h2bn	Gap43	Rtbdn	Sox4
Yy1		Phf21b	Samd4	Pip5k1c	Jun	Pdcd4	Six3	Slc12a5	Rdx	Runx2	Prrc2b	Prdm14	Msx1	Rbm39	Ptprs	Phlda1	Hist1h2bp	Gas1	Rtn4rl2	Sox6
Zadh2		Phox2b	Satb2	Pitx1	Junb	Pde10a	Six6	Slc17a6	Rfx4	Sall1	Prrx1	Prdm16	Mtss1l	Rbpj	Pum2	Phox2b	Hist1h3a	Gata2	Runx1	Sox7
Zbtb1		Pigv	Scaf1	Pitx2	Jund	Pdgfa	Ski	Slc32a1	Rfx7	Sall3	Prrxl1	Prdm6	Mtus1	Rcc2	Purb	Phpt1	Hist1h3c	Gata3	Runx2	Sox9
Zbtb25		Pim1	Scd2	Plac8	Kat2b	Pdgfb	Skil	Slc38a2	Rgs20	Sall4	Psmb3	Prdm8	Mus81	Reep3	Purg	Pip5k1b	Hist1h3d	Gata4	Rybp	Sp5
Zbtb37		Pitpnc1	Sdk1	Plagl2	Kazald1	Pdgfra	Skor1	Slc6a5	Rhbdd3	Samd4	Ptbp1	Prmt8	Mxi1	Rfx3	Pvrl3	Pitx1	Hist1h3f	Gata6	Sall1	Sp8
Zbtb7a		Pitx1	Sema6a	Plcb3	Kcmf1	Pdx1	Skor2	Slc9a5	Rhbdl3	Satb2	Ptch1	Prox1	Myc	Rfx7	Qk	Pitx2	Hist1h3g	Gatm	Sall3	Sp9
Zbtb7b		Pitx2	Senp6	Plec	Kcna1	Pdzd8	Slc17a6	Slitrk1	Rhoa	Scaf1	Pten	Prr12	Mycn	Rgmb	Rasa3	Pknox2	Hist1h3h	Gba	Sall4	Spred3
Zc3h4		Pknox2	Serbp1	Plekha2	Kcnc3	Per1	Slc18a3	Smad6	Rhof	Scrt1	Ptf1a	Prrc2b	Myh10	Rgs20	Rax	Plag1	Hist1h3i	Gbf1	Samd4	Spry2
Zcchc2		Plec	Serinc3	Plekhg2	Kcnh3	Per2	Slc25a23	Smad7	Rnase4	Sdk1	Ptger4	Prrx1	Myl6	Rhbdd3	Rbfox3	Plekha8	Hist1h4a	Gbx1	Satb2	Srgap2
Zeb2		Plekha2	Setd5	Plekhh3	Kcnip3	Pfn1	Slc31a1	Smarca2	Rnd2	Sema5a	Ptma	Prune	Mynn	Rhob	Rbm25	Plekhh3	Hist1h4b	Gbx2	Scaf1	Ssbp3
Zfand5		Plekhh3	Sfmbt2	Plxnc1	Kcnk9	Phf12	Slc32a1	Sobp	Rnf220	Sema6a	Ptms	Psmb3	Myt1l	Rhof	Rbm39	Plxdc1	Hist1h4d	Gcat	Scrt1	Ssbp4
Zfp217		Plxnc1	Sgcb	Pnrc2	Kcnq5	Phf15	Slc38a2	Socs2	Rnf41	Senp6	Ptp4a2	Ptbp1	Mzt1	Rmi1	Rbpms	Plxnc1	Hist1h4h	Gcfc1	Scube3	Stag2
Zfp36		Pml	Sgk1	Pofut1	Kctd1	Phf21a	Slc6a5	Sorcs3	Rnf5	Setd5	Ptpn12	Ptch1	Naa50	Rnase4	Rcc2	Pmaip1	Hist1h4i	Gch1	Sdk1	T
Zfp36l1		Pnrc2	Sgpp2	Polr1d	Kctd15	Phf21b	Slc7a2	Sox1	Robo2	Sfmbt2	Ptprg	Pten	Nab2	Rnf220	Rere	Pnkp	Hist2h2aa1	Gdf6	Sema6a	Tal1
Zfp36l2		Polr2l	Sh2b3	Polr2h	Kdm2a	Phip	Slc9a3r1	Sox11	Robo3	Sfpq	Ptprs	Ptf1a	Napa	Rnf41	Rfx7	Poc1b	Hist2h2aa2	Gdf7	Set	Tbr1
Zfp423		Polr3gl	Shb	Polr3gl	Kdm3a	Phox2b	Slit2	Sox14	Rras	Sgk1	Ptprt	Ptger4	Nav2	Rnf5	Rgmb	Polr3gl	Hist2h2ab	Gdnf	Setbp1	Tbx1
Zfp462		Pou3f1	Shc1	Pou2f1	Kdm6a	Picalm	Slitrk1	Sox17	Rreb1	Sh2b3	Purb	Ptma	Ncapd3	Rps2	Rhbdd3	Pou3f2	Hist2h2ac	Gdpd5	Setd5	Tbx15
Zfp503		Pou3f2	Shh	Pou3f1	Kdm6b	Pign	Slitrk3	Sox2	Rspo1	Shb	Pvrl2	Ptms	Ncdn	Rspo3	Rhbdl3	Pou3f3	Hist2h2bb	Gfi1	Sfmbt2	Tbx18
Zfp516		Pou3f3	Shisa6	Pou3f2	Kif26a	Pik3c2a	Smad3	Sox21	Rspo3	Shc1	Qk	Ptp4a2	Ncor2	Rsrc1	Rhob	Pou3f4	Hist2h2be	Gfra2	Sgk1	Tbx2
Zfp521		Pou4f1	Shisa9	Pou3f3	Kif26b	Pik3r1	Smad6	Sox4	Rsrc1	Shh	Raly	Ptprg	Ncrna00085	Rtn4rl2	Rhof	Pou4f2	Hist2h3b	Gga1	Sh3d20	Tbx20
Zfp536		Pou4f2	Shox2	Pou4f1	Kirrel2	Pim1	Smad7	Sox6	Rtn4rl2	Shisa6	Ranbp1	Ptprs	Ndufs2	Runx1	Rhoq	Ppargc1b	Hist2h3c1	Ggt7	Shc1	Tbx3
Zfp608		Pou4f3	Sim1	Pou4f2	Klf10	Pitpnm1	Smarca2	Sox9	Runx1	Shox2	Ranbp9	Ptprt	Nedd4l	Runx2	Rmi1	Ppp1r9b	Hist2h3c2-ps	Ghsr	Shh	Tbx4
Zfp710		Ppp1r10	Sim2	Pou4f3	Klf13	Pitx1	Smek1	Sp3	Runx2	Sim1	Rara	Purb	Nefm	Rusc1	Rnd3	Ppt2	Hivep1	Gin1	Shisa9	Tcea3
Zfp91		Ppp1r15b	Sin3a	Ppargc1b	Klf3	Pitx2	Snrk	Sp5	Sall1	Sim2	Rarg	Pvrl1	Negr1	Sall1	Rnf220	Prdm1	Hivep2	Git1	Shox2	Tcf21
Zfpm1		Ppp1r9b	Six1	Ppp1r10	Klf4	Plag1	Snx13	Sp8	Sall3	Sin3a	Rax	Qk	Neto1	Sall3	Rnf41	Prdm12	Hk1	Gja1	Sim1	Tcf7l2
Zic1		Ppp3ca	Six2	Ppp1r15b	Klf6	Plagl2	Sobp	Sp9	Sall4	Six1	Rbfox3	Rab10	Neurod1	Samd4	Rnf44	Prdm13	Hk2	Gjc1	Sim2	Tcfap2a
Zic2		Prdm12	Six3	Ppp1r1b	Klf7	Plec	Socs2	Spen	Samd4	Six2	Rbpj	Rac1	Neurod2	Samd5	Rnf5	Prdm14	Hlx	Gli1	Sin3a	Tcfap2b
Zic4		Prdm13	Six6	Ppp1r9b	Klf9	Plekha2	Son	Spred1	Sap30	Six3	Rbpms	Ranbp1	Neurog1	Satb2	Robo2	Prdm16	Hmbox1	Gli3	Six1	Tcfap2c
Zmiz1		Prdm14	Skor1	Ppp2r5a	Klhdc10	Plekha8	Sorbs3	Spry2	Satb2	Six6	Rcc2	Rap2b	Neurog2	Scd2	Rpp25	Prdm6	Hmg20b	Glis2	Six2	Tcfap2d
Znrf1		Prdm16	Skor2	Prdm1	Klhl14	Plekhg3	Sorcs3	Srf	Scaf1	Ski	Rfx4	Rara	Neurog3	Scrt1	Rps2	Prmt8	Hmga1	Glis3	Six3	Tchh
Zswim6		Prdm6	Slc17a6	Prdm12	Klhl17	Plekhh3	Sox1	Srgap2	Scrt1	Skor1	Rfx7	Rarg	Nfatc4	Sdk1	Rspo3	Prox1	Hmga1-rs1	Gls	Six5	Tgif1
		Prdm8	Slc1a5	Prdm13	Klhl21	Plxnb2	Sox11	Srrm2	Scube3	Skor2	Rgmb	Rbm25	Nfia	Sec23a	Rsrc1	Prrt1	Hmga2	Gls2	Skor1	Thra
		Prkce	Slc32a1	Prdm16	Klhl28	Pnrc2	Sox14	Srsf2	Sdk1	Slc12a5	Rgs2	Rbpj	Nfib	Sema6a	Rtn4rl2	Prrx1	Hmgb1	Gm10565	Skor2	Tlcd1
		Prkd2	Slc35d3	Prdm6	Klhl9	Pofut1	Sox17	Srsf3	Sema3f	Slc17a6	Rgs20	Rbpms	Nfic	2013-09-07	Runx1	Prrxl1	Hmgb2	Gm13275	Slc17a6	Tle2
		Prmt8	Slc38a2	Prdm8	Krt8	Polr2h	Sox2	Ssbp4	Sema4c	Slc18a3	Rhbdd3	Rcc2	Nfil3	Setd5	Runx1t1	Psmb3	Hmgb3	Gm13278	Slc25a23	Tle3
		Prox1	Slc4a2	Prmt8	Krtcap2	Polr3gl	Sox21	St8sia4	Sema6a	Slc25a23	Rhoa	Rfx4	Nfix	Sfmbt2	Runx2	Ptch1	Hmgn5	Gm13285	Slc2a3	Tlx1
		Prrc2b	Slc6a5	Prox1	Larp1	Pou3f1	Sox4	Stag1	Setd5	Slc32a1	Rhob	Rfx7	Nfya	Sfpq	Sall1	Ptchd1	Hmx2	Gm1337	Slc4a2	Tlx2
		Prrx1	Slc9a5	Prr12	Larp4b	Pou3f2	Sox9	Taf4a	Sfmbt2	Slc4a2	Rhof	Rgmb	Nhlh2	Sgcb	Sall3	Pten	Hmx3	Gm13476	Slc7a7	Tlx3
		Prrxl1	Slit2	Prrc2b	Lasp1	Pou3f3	Sp3	Tal1	Sfpq	Slc6a5	Rmi1	Rgs20	Nipbl	Sgk1	Samd4	Ptf1a	Hnf1b	Gm14326	Slc9a3r1	Tmem102
		Psd4	Slitrk1	Prrx1	Lbh	Pou4f1	Sp5	Tbr1	Sgcb	Slit2	Rnase4	Rhbdd3	Nkx2-1	Shc3	Satb2	Ptma	Hnrnpa0	Gm1568	Slc9a5	Tmem132e
		Psmb3	Smad3	Psmb3	Lbx1	Pou4f2	Sp8	Tbx15	Sgk1	Slitrk1	Rnd2	Rhbdl3	Nkx2-2	Shh	Scd2	Ptms	Hnrnpa1	Gm2058	Slit2	Tmem59l
		Ptbp1	Smad6	Ptbp1	Ldb1	Pou4f3	Sp9	Tbx18	Sh2b3	Slitrk3	Rnf220	Rhoa	Nkx2-3	Shisa9	Scrt1	Ptpn21	Hnrnpa2b1	Gm5635	Slitrk5	Tmem88
		Ptch1	Smad7	Ptch1	Lef1	Ppargc1b	Spag9	Tbx20	Shank3	Smad3	Rnf5	Rhof	Nkx2-5	Shox2	Scrt2	Ptprg	Hnrnpa3	Gm8909	Smad6	Tnpo2
		Pten	Smarca2	Pten	Lfng	Ppp1r10	Spata18	Tbx4	Shc1	Smad6	Robo3	Rnase4	Nkx2-6	Sim1	Sdk1	Ptprs	Hnrnpc	Gm996	Smad7	Tnrc18
		Ptf1a	Smek2	Ptf1a	Lhx1	Ppp1r15b	Spen	Tcf21	Shh	Smad7	Rps15a	Rnd2	Nkx2-9	Sim2	Sec14l1	Ptpru	Hnrnpd	Gnao1	Smarca2	Tob2
		Ptger4	Smg7	Ptger4	Lhx2	Ppp1r9b	Spry2	Tcf4	Shisa9	Smarca2	Rps2	Rnd3	Nkx3-2	Sin3a	Sema6a	Qk	Hnrnpf	Gnaq	Smg7	Tpm1
		Ptma	Snx13	Ptma	Lhx4	Ppp3ca	Srcin1	Tcf7l2	Shox2	Smarcd3	Rras	Rnf103	Nkx6-1	Six1	Setbp1	Rab11fip1	Hnrnph1	Gnb4	Snai1	Tradd
		Ptp4a2	Sobp	Ptms	Lhx5	Ppp5c	Srgap2	Tcta	Sik1	Smc6	Rrp8	Rnf220	Nkx6-2	Six2	Setd5	Rab20	Hnrnph3	Gng12	Snx5	Trerf1
		Ptpn7	Socs2	Ptp4a2	Lhx6	Prdm12	Srsf2	Tenc1	Sik3	Smek2	Rspo1	Rnf41	Nlgn2	Six3	Sez6	Rap2b	Hnrnpk	Gng8	Sobp	Trib1
		Ptprg	Son	Ptprg	Lhx8	Prdm13	Srsf3	Tgif1	Sim1	Smtn	Rspo3	Rnf5	Nog	Six6	Sfmbt2	Rasgrp2	Hnrnpl	Golph3	Socs2	Trim71
		Ptprs	Sox1	Ptprk	Lhx9	Prdm14	Ssbp3	Thap2	Sim2	Socs2	Rsrc1	Robo3	Nol4	Ski	Sfpq	Rasl10a	Hnrnpu	Got1	Sox1	Trim8
		Ptprt	Sox11	Ptprs	Lifr	Prdm16	Ssbp4	Thra	Sin3a	Sox1	Rtn4rl2	Rps2	Notch1	Skor1	Sgcb	Rassf2	Hnrnpul2	Gpam	Sox11	Trip10
		Ptprv	Sox14	Purb	Lig4	Prdm6	St3gal1	Tle3	Six1	Sox14	Runx1	Rras	Nova1	Skor2	Sgip1	Rax	Hnrpdl	Gpbp1	Sox12	Tsc22d2
		Qk	Sox17	Pvrl2	Lin28a	Prdm8	St3gal4	Tln1	Six2	Sox17	Runx2	Rreb1	Npr3	Slc12a5	Sgpp1	Rbm26	Hook2	Gpc6	Sox17	Tshz1
		Rab6b	Sox2	Pvrl3	Lingo2	Prmt8	Stag1	Tlx2	Six3	Sox2	Sall1	Rspo1	Nptx1	Slc22a23	Shb	Rbpj	Hoxa1	Gpr108	Sox2	Tshz3
		Rasa1	Sox21	Rab1	Lmo4	Prox1	Stk11	Tlx3	Six6	Sox21	Sall3	Rspo3	Nr1d1	Slc32a1	Shc1	Rbpjl	Hoxa10	Gpr120	Sox21	Twist1
		Rasa3	Sox4	Rab10	Lmx1a	Prpf4b	Stt3b	Tmc6	Ski	Sox4	Sall4	Rsrc1	Nr2e1	Slc35e4	Shc3	Rbpms	Hoxa11	Gpr37	Sox3	Ube2h
		Rasgrp2	Sox6	Rab43	Lmx1b	Prrc2b	Sympk	Tmc8	Skor1	Sox9	Samd4	Rsrc2	Nr2f1	Slc4a2	Shh	Rcc2	Hoxa13	Gprc5b	Sox4	Ubl3
		Rassf3	Sox9	Rad23b	Lnx2	Prrx1	T	Tmem132b	Skor2	Sp3	Samd5	Rtbdn	Nr2f2	Slc6a5	Shox2	Rcor1	Hoxa5	Gprc5c	Sox6	Ubtf
		Rax	Sp3	Ranbp1	Lonp2	Psmb3	Tal1	Tmem132e	Slc12a5	Sp8	Satb2	Rtn4rl2	Nr3c1	Slit2	Sik3	Rev1	Hoxa6	Gpsm1	Sox9	Unc5b
		Rbpms	Sp5	Rap2b	Lphn1	Ptbp1	Tbr1	Tmem88	Slc17a6	Sp9	Scaf1	Runx1	Nr3c2	Slitrk1	Sim1	Rfx4	Hoxa9	Gpsm3	Sp5	Uncx
		Rcc2	Sp8	Rara	Lphn3	Ptch1	Tbx15	Tnrc18	Slc18a3	Spag9	Scd2	Runx2	Nr4a2	Slitrk3	Sim2	Rfxap	Hoxb2	Gramd1a	Sp8	Upp1
		Rfx4	Sp9	Rasgrf1	Lpxn	Pten	Tbx18	Tob2	Slc25a23	Spen	Sdk1	Rxra	Nrg2	Slitrk5	Sin3a	Rgl3	Hoxb4	Gramd1b	Sp9	Vat1
		Rfx7	Spata18	Rasgrp2	Lrch4	Ptf1a	Tbx2	Tpm1	Slc32a1	Sphk1	Sec23a	S100a10	Nrn1	Smad7	Six1	Rgmb	Hoxb5	Grb2	Spen	Vax1
		Rgs20	Spen	Rax	Lrfn5	Ptma	Tbx20	Trib1	Slc38a2	Spred1	Sema6a	Sall1	Nt5c2	Smarca2	Six2	Rgs20	Hoxb6	Greb1l	Spred3	Vax2
		Rhbdd3	Spred1	Rbm15	Lrig1	Ptms	Tbx3	Trib2	Slc4a2	Spry2	Serbp1	Sall3	Ntn4	Smek2	Six3	Rhof	Hoxb7	Grhl2	Spry2	Vax2os2
		Rhbdl3	Spry2	Rbm25	Lrp2	Ptp4a2	Tbx4	Trim71	Slc6a5	Srf	Setd5	Sall4	Ntrk2	Sobp	Six6	Ring1	Hoxb8	Gria2	Srgap2	Vcan
		Rhog	Srcin1	Rbpms	Lrrc41	Ptpn21	Tbx5	Trim8	Slc9a5	Srgap2	Sfmbt2	Samd4	Ntrk3	Socs2	Ski	Rnase4	Hoxc11	Grid1	Ssbp3	Vegfa
		Rictor	Srgap2	Rcc2	Lrrc4b	Ptprg	Tcf21	Trip10	Slit2	Srrm2	Sgcb	Satb2	Nuak1	Sorcs3	Skor1	Rnd2	Hoxc12	Grik2	Ssbp4	Vgf
		Rims2	Srrm2	Rel	Lrrc59	Ptprk	Tcf7l2	Tsc22d2	Slitrk1	Srsf2	Sgk1	Scaf1	Numbl	Sox1	Skor2	Rnd3	Hoxc5	Grik3	Stag2	Vgll2
		Rnd2	Srsf2	Rfx4	Lrrc8d	Ptprs	Tcta	Tsc22d4	Slitrk3	Srsf3	Sh2b3	Scrt1	Nup62	Sox11	Slc12a5	Rnf220	Hoxc6	Grin2a	Stt3b	Wnk1
		Rnf13	Srsf3	Rfx7	Lrrtm1	Ptprt	Tet2	Tsen54	Slitrk5	Ssbp4	Shb	Scube3	Nup62-il4i1	Sox12	Slc17a6	Rnf5	Hoxc9	Grin3a	Tbx1	Wnt1
		Rnf165	Ssbp3	Rgmb	Lsm14a	Pum2	Tgfb1	Tshz1	Smad6	Stag1	Shc1	Sdc1	Nxph1	Sox14	Slc32a1	Robo3	Hoxd10	Grip1	Tbx2	Wnt10a
		Rnf220	Ssbp4	Rgs20	Lsmd1	Purb	Tgif1	Tshz3	Smad7	Stk11	Shh	Sdc4	Oaz1	Sox17	Slc35e4	Rora	Hoxd11	Grm6	Tbx20	Wnt10b
		Rnf41	St13	Rhbdd3	Ltbp4	Pvrl2	Tgoln1	Tspan4	Smarca2	Stmn2	Shisa6	Sdk1	Olfm1	Sox2	Slc4a2	Rpl35	Hoxd13	Grm7	Tbx3	Wnt11
		Rnf5	St8sia4	Rhoa	Lzts2	Qk	Tgoln2	Twist1	Smarcd3	Syde2	Shox2	Sema6a	Olig1	Sox21	Slc6a5	Rpp25	Hoxd3	Grm8	Tcea3	Wnt3
		Robo2	Stag1	Rmi1	Maf	Rab1	Tk1	Txnip	Smek2	Syt6	Sim1	Setd5	Olig2	Sox4	Slitrk1	Rpp38	Hoxd9	Grrp1	Tcf7l2	Wnt3a
		Robo3	Stk11	Rnase4	Mafb	Rab10	Tle1	Ubap2l	Sobp	Tab2	Sim2	Sfmbt2	Onecut1	Sox9	Slitrk3	Rps6ka3	Hrk	Gse1	Tcfap2a	Wnt5a
		Rps9	Stt3b	Rnd2	Mageb3	Rad23b	Tle3	Ubc	Socs2	Tbr1	Sin3a	Sgcb	Onecut2	Sp3	Smad7	Rps6ka6	Hs3st3b1	Gsg1l	Tcfap2b	Wnt6
		Rsbn1	Sypl	Rnd3	Maml3	Ranbp9	Tlx2	Ube2d3	Sorcs3	Tbx15	Six1	Sgk1	Onecut3	Sp5	Smarca2	Rragd	Hs6st2	Gsk3a	Tcfap2c	Wnt7b
		Rsbn1l	T	Rnf103	Man1a	Raph1	Tlx3	Ube2h	Sos2	Tbx18	Six2	Sgpp1	Osr1	Sp8	Smarcd3	Rspo3	Hsd17b11	Gsk3b	Tcfap2d	Wt1
		Rspo3	Tbr1	Rnf220	Man1a2	Rara	Tmbim6	Ubl5	Sox1	Tbx2	Six3	Sh2b3	Osr2	Sp9	Smek2	Rtn4rl2	Hsp90aa1	Gstt2	Tchh	Zadh2
		Rsrc1	Tbx15	Rnf41	Man2a1	Rarg	Tmeff2	Ubtf	Sox11	Tbx20	Six6	Shank3	Otp	Spata18	Snap25	Runx1	Hsp90ab1	Gsx1	Tead4	Zbtb1
		Rtn4rl2	Tbx18	Rnf5	Map3k1	Rbfox3	Tmem132e	Uncx	Sox14	Tbx3	Ski	Shb	Otx1	Spen	Sobp	Runx2	Hspa1b	Gsx2	Tgif1	Zbtb10
		Runx1	Tbx2	Robo3	Map3k5	Rbm33	Tmem59l	Uqcrh	Sox17	Tbx5	Skor1	Shc1	Otx2	Sphk1	Socs2	Rusc1	Hspa4	Gtf2i	Tgif2	Zbtb25
		Runx2	Tbx20	Rpl27a	Mapk14	Rbm39	Tnpo2	Vat1	Sox2	Tcf21	Skor2	Shc3	Ovol2	Spred1	Sorcs3	Sall1	Hspa8	Gtf2ird2	Thoc6	Zbtb7a
		S1pr4	Tbx3	Rps2	Mapk1ip1	Rbpj	Tnrc18	Vax1	Sox21	Tcf7l2	Slc12a5	Shh	Pafah1b1	Spry2	Sort1	Sall3	Hspa9	Gtpbp1	Thrb	Zbtb7b
		Sall1	Tbx4	Rreb1	Mapt	Rbpms	Tob2	Vax2	Sox4	Tcta	Slc17a6	Shox2	Pak1	Srcin1	Sox1	Samd4	Hspbap1	Gyltl1b	Tlcd1	Zcchc3
		Sall3	Tbx5	Rsbn1	2013-03-05	Rcc2	Tpm1	Vcan	Sox6	Tenc1	Slc18a3	Sim1	Pan3	Srf	Sox11	Sap30l	Hspd1	Gzf1	Tle1	Zeb2
		Samd4	Tcf21	Rsrc1	Marcks	Reep3	Trib1	Vegfa	Sox9	Tgif1	Slc32a1	Sim2	Papd7	Srgap2	Sox12	Satb1	Hspe1	H1f0	Tle3	Zfhx4
		Samd5	Tcf7l2	Rtn4rl2	Mark2	Rfx4	Trim71	Vgf	Sp3	Thap2	Slc35d3	Sin3a	Pappa	Srrm2	Sox14	Satb2	Hspg2	H2-Ab1	Tlx2	Zfp217
		Satb2	Tcta	Runx1	Mars2	Rfx7	Trim8	Vgll2	Sp5	Thra	Slc38a2	Six1	Patz1	Srrm4	Sox17	Sbds	Huwe1	H2afj	Tlx3	Zfp36l1
		Scd2	Tgfb2	Runx2	Mast3	Rgmb	Trip10	Vim	Sp8	Timp3	Slc4a2	Six2	Pax1	Srsf2	Sox2	Scrt1	Hyal2	H2afz	Tmem102	Zfp36l2
		Scrt1	Tgif1	Sall1	Mat2b	Rgs20	Trp53	Vstm2b	Sp9	Tlcd1	Slc6a5	Six3	Pax2	Srsf3	Sox21	Sdk1	Icam4	H2-Bl	Tmem132b	Zfp423
		Sdc4	Tgoln1	Sall3	Matn4	Rhbdd3	Trp53i13	Vsx2	Spata18	Tle3	Slc9a5	Six6	Pax3	Ssbp3	Sox4	Sdk2	Icam5	Hand1	Tmem59l	Zfp462
		Sdk1	Tgoln2	Samd4	Mbd6	Rhbdl3	Tsc22d2	Wnk1	Spred1	Tll1	Slit2	Ski	Pax5	Ssbp4	Sox9	Sec63	Id1	Hand2	Tmem88	Zfp503
		Sema6a	Thap2	Satb2	Mbnl1	Rhoa	Tshz1	Wnt1	Spry2	Tln1	Slitrk1	Skor1	Pax6	St8sia4	Sp3	Sema5a	Id2	Hapln1	Tnfrsf12a	Zfp516
		Serbp1	Thra	Scrt1	Mbnl2	Rhob	Tshz3	Wnt11	Srcin1	Tlx1	Smad3	Skor2	Pax9	Stxbp5	Sp8	Sema6a	Id3	Hapln4	Tnpo2	Zfp521
		Serinc3	Tlcd1	Sdc4	Mcl1	Rhof	Tuba1c	Wnt3	Srgap2	Tlx3	Smad6	Slain2	Pbld2	Sufu	Sp9	Sema6b	Ier2	Has2	Tnrc18	Zfp536
		Setd5	Tle3	Sdk1	Mdga1	Rims2	Twist1	Wnt3a	Srsf2	Tmbim6	Smad7	Slc12a5	Pbx1	Taf4a	Spag9	Set	Ier5l	Hbp1	Tob2	Zfp608
		Sfmbt2	Tlx1	Sema6a	Mdga2	Rmi1	Txndc12	Wnt6	Srsf3	Tmem102	Smarca2	Slc17a6	Pcbp1	Tal1	Spata18	Sfmbt2	Ift140	Hcfc1	Tpm1	Zfp703
		Sfpq	Tlx2	Senp6	Mecom	Rnase4	U2af2	Wnt7b	Ssbp3	Tmem132b	Smg7	Slc18a3	Pcdh1	Tbl1xr1	Spen	Sfrp2	Igf1r	Hcn1	Trappc1	Zfp710
		Sgcb	Tlx3	Serbp1	Mef2d	Rnd2	Ubap2l	Wt1	Ssbp4	Tmem132e	Snx18	Slc25a23	Pcdh10	Tbr1	Spred1	Sgce	Igf2	Hcn4	Trerf1	Zfpm1
		Sgk1	Tmbim6	Serinc3	Meis1	Rnd3	Ubb	Ywhaq	St3gal1	Tmem69	Snx5	Slc32a1	Pcdh17	Tbx15	Spry2	Sgk1	Igf2bp1	Hcrt	Trib1	Zfr
		Sh2b3	Tmem102	Setd3	Meis2	Rnf103	Ubc	Ywhaz	St8sia4	Tnpo2	Sobp	Slc35d3	Pcdh7	Tbx18	Srcin1	Shb	Igf2bp2	Helt	Trim7	Zic1
		Shb	Tmem132e	Setd5	Mepce	Rnf220	Ube2d3	Yy1	Stag1	Tnrc18	Socs2	Slc38a2	Pcdh8	Tbx2	Srf	Shc1	Igf2bp3	Hes1	Trim71	Zic2
		Shh	Tnpo2	Sfmbt2	Mex3b	Rnf41	Ubtf	Zadh2	T	Tob1	Sorcs3	Slc4a2	Pcdh9	Tbx20	Srgap2	Shh	Igfbp2	Hes3	Trim8	Zic3
		Shisa6	Tnrc18	Sgcb	Mex3c	Rnf5	Uncx	Zbtb1	Tagln2	Tob2	Sox1	Slc4a4	Pcgf2	Tbx3	Srrm2	Shox2	Igfbp5	Hes5	Trio	Zic4
		Shox2	Tnrc6c	Sgk1	Mfsd11	Robo2	Uqcrh	Zbtb10	Tal1	Tpp2	Sox11	Slc6a5	Pcsk2	Tbx4	Srrm4	Sim1	Igsf21	Hes7	Trip10	Zic5
		Sim1	Tob2	Sgpp2	Mgat2	Robo3	Usp3	Zbtb25	Tbr1	Trerf1	Sox12	Slit2	Pde3b	Tbx5	Srsf2	Sim2	Ihh	Hexim1	Trp53	Zmiz1
		Sim2	Trerf1	Sh2b3	Mgat4b	Rora	Vax1	Zbtb37	Tbx15	Trib2	Sox14	Slitrk1	Pdgfa	Tcf21	Srsf3	Sin3a	Il6st	Hey2	Trp53i13	Zswim6
		Sin3a	Trib2	Shb	Midn	Rps9	Vax2	Zbtb7a	Tbx18	Trim71	Sox17	Slitrk5	Pdgfra	Tcf4	Ssbp4	Six2	Ilf3	Hhex	Tsc22d2
		Six1	Trim71	Shc1	Mkx	Rras	Vcan	Zbtb7b	Tbx2	Trim8	Sox2	Smad3	Pdx1	Tcte2	St3gal1	Six3	Impa2	Hhip	Tshz1
		Six2	Trim8	Shox2	Mlec	Rspo1	Vegfa	Zc3h4	Tbx20	Trip10	Sox21	Smad6	Pdzd8	Tet2	St8sia4	Six4	Ina	Hic1	Tshz3
		Six3	Trip10	Shroom3	Mlh1	Rspo3	Vgll2	Zcchc2	Tbx3	Trip12	Sox4	Smad7	Pea15a	Tet3	Stk11	Six5	Ing1	Hif1a	Ttc9c
		Six4	Trip12	Sik3	Mll1	Rsrc1	Vstm2b	Zeb2	Tbx4	Trp53	Sox6	Smarca2	Peli2	Tgif1	Stox2	Six6	Ing2	Hipk2	Twist1
		Six6	Trp53	Sim1	Mll2	Rsrc2	Vwc2	Zfand5	Tbx5	Tsc22d2	Sox9	Smc6	Per1	Thap2	Stxbp5	Skor1	Ing5	Hist1h1a	Ube2h
		Ski	Tsc22d2	Sim2	Mll3	Rtn4rl2	Wee1	Zfc3h1	Tcf4	Tsc22d4	Sp3	Smg7	Pgbd5	Thra	Taf4a	Skor2	Inhbb	Hist1h1b	Ubl3
		Skor1	Tshz1	Sin3a	Mll5	Runx1	Whsc1l1	Zfp217	Tcta	Tsen54	Sp5	Snai2	Phc2	Tle1	Tal1	Slc25a23	Insm1	Hist1h1t	Ubl5
		Skor2	Tshz3	Six1	Mllt10	Runx2	Wnk1	Zfp36	Tcte2	Tshz1	Sp8	Snx18	Phf12	Tle3	Tbr1	Slc25a36	Ints7	Hist1h2ab	Ubtf
		Slc12a5	Ttc9c	Six2	Mllt3	Sall1	Wnt1	Zfp36l1	Tenc1	Tshz3	Sp9	Sobp	Phf15	Tlx1	Tbx15	Slc35d3	Ints9	Hist1h2ac	Unc5b
		Slc12a6	Twist1	Six3	Mllt4	Sall3	Wnt10a	Zfp36l2	Tgfb2	Ttc9c	Spata18	Socs2	Phf21a	Tlx2	Tbx18	Slc38a1	Ipmk	Hist1h2ad	Uncx
		Slc16a6	Txnip	Six6	Mllt6	Samd4	Wnt11	Zfp423	Tgif1	Twist1	Spen	Son	Phf21b	Tlx3	Tbx2	Slc6a5	Ipo5	Hist1h2ae	Upp1
		Slc17a6	U2af2	Ski	Mlxip	Sap30	Wnt3	Zfp462	Thap2	Txnip	Sppl3	Sorcs3	Phip	Tmeff2	Tbx20	Slit2	Iqce	Hist1h2af	Vat1
		Slc18a3	Ubap2l	Skor1	Mmp17	Satb2	Wnt3a	Zfp503	Thra	Ubap2l	Spred1	Sos2	Phlpp1	Tnpo2	Tbx3	Slitrk1	Iqcg	Hist1h2ag	Vax2
		Slc32a1	Ubb	Skor2	Mn1	Scaf1	Wnt5a	Zfp516	Tle1	Ubb	Spred3	Sox1	Phox2b	Tnrc18	Tbx5	Slitrk3	Irf2bp1	Hist1h2ai	Vax2os2
		Slc6a5	Ube2d3	Slc11a2	Mnt	Scrt1	Wnt6	Zfp521	Tle3	Ubc	Spry2	Sox11	Phyhip	Tnrc6b	Tcf21	Slitrk4	Irf2bp2	Hist1h2an	Vcan
		Slit2	Ube2h	Slc12a2	Mpp2	Sdk1	Wnt7b	Zfp536	Tln1	Ube2h	Srf	Sox14	Pigp	Tnrc6c	Tcf4	Slitrk5	Irf5	Hist1h2bb	Vegfa
		Slitrk1	Ube2ql1	Slc17a6	Mpped2	Sema6a	Wrap53	Zfp608	Tlx1	Ubl5	Srgap2	Sox17	Pik3r1	Tob1	Tcf7l2	Smad6	Irgq	Hist1h2bc	Vgf
		Slitrk3	Ubtf	Slc1a5	Mrps18b	Senp6	Wt1	Zfp710	Tlx2	Ubtf	Srsf2	Sox2	Pik3r2	Tob2	Tet3	Smad7	Irs1	Hist1h2bf	Wnk1
		Slitrk5	Uhrf2	Slc25a23	Msh5	Serbp1	Yy1	Zfp91	Tlx3	Uncx	Srsf3	Sox21	Pik3r3	Tpm1	Tgif1	Smarca2	Irs4	Hist1h2bg	Wnt1
		Smad3	Uncx	Slc25a25	Msl1	Setd5	Zadh2	Zfpm1	Tmbim6	Uqcrh	Ssbp3	Sox4	Pitpnm1	Trerf1	Thap2	Smg7	Irx1	Hist1h2bh	Wnt11
		Smad6	Uqcrh	Slc32a1	Msl2	Sfmbt2	Zbtb1	Zhx2	Tmc6	Vasp	Ssbp4	Sox6	Pitx1	Trib1	Thra	Snrpn	Irx2	Hist1h2bj	Wnt5a
		Smad7	Usp1	Slc35d3	Msx1	Sfpq	Zbtb25	Zic1	Tmc8	Vat1	St3gal1	Sox9	Pitx2	Trib2	Tle1	Snurf	Irx3	Hist1h2bl	Wnt6
		Smarca2	Usp3	Slc38a2	Msx2	Sgcb	Zbtb37	Zic2	Tmem132b	Vax1	Stag1	Sp3	Pkd1	Trim71	Tle3	Sobp	Irx5	Hist1h2bm	Wnt7b
		Smc4	Vapa	Slc4a2	Mtss1	Sgk1	Zbtb7a	Zic4	Tmem59l	Vax2	Stt3b	Sp5	Pkp4	Trim8	Tlx1	Socs2	Iscu	Hist1h2bp	Wrap53
		Smek2	Vars	Slc6a5	Mtus1	Sh2b3	Zbtb7b	Zmiz1	Tmem88	Vcan	Syncrip	Sp8	Plekha8	Trip10	Tlx2	Sorcs3	Isl2	Hist1h3a	Wt1
		Snx1	Vasp	Slc9a3r1	Muc1	Shank3	Zc3h7a	Zmynd8	Tnpo2	Vegfa	Tagln2	Sp9	Plekhh3	Trip12	Tlx3	Sos1	Itga5	Hist1h3c	Yy1
		Sobp	Vat1	Slc9a5	Mus81	Shb	Zc3hav1	Znrf1	Tnrc18	Vezf1	Tal1	Spata18	Plekho1	Trp53	Tmeff2	Sos2	Itpk1	Hist1h3d	Zadh2
		Socs2	Vax1	Slit2	Mxi1	Shc1	Zcchc11	Zswim6	Tob2	Vgf	Tarbp2	Spen	Plxnb2	Tsc22d1	Tmem102	Sox1	Itpka	Hist1h3e	Zbtb1
		Sorcs3	Vax2	Slitrk1	Myc	Shh	Zcchc2		Tpm1	Vgll2	Tbr1	Spred1	Pnmal2	Tsc22d2	Tnpo2	Sox11	Ivns1abp	Hist1h3f	Zbtb10
		Sox1	Vcan	Smad3	Mycn	Shisa6	Zeb2		Trerf1	Vstm2b	Tbx15	Spred3	Polr1d	Tshz1	Tnrc18	Sox14	Jag1	Hist1h3g	Zbtb25
		Sox11	Vegfa	Smad4	Myh9	Shox2	Zfand5		Trib1	Wac	Tbx18	Spry2	Polr2h	Tshz3	Tnrc6c	Sox17	Jam2	Hist1h3h	Zbtb37
		Sox14	Vgf	Smad6	Mynn	Sik1	Zfhx4		Trib2	Wdr26	Tbx20	Srf	Polr3gl	Ttc3	Tob1	Sox2	Jarid2	Hist1h3i	Zbtb7a
		Sox17	Vgll2	Smad7	Myo10	Sik3	Zfp217		Trim71	Wnk1	Tbx3	Srgap2	Pou3f2	Ttc9c	Tob2	Sox21	Jkamp	Hist1h4a	Zbtb7b
		Sox2	Vgll4	Smarca2	Myo5b	Sim1	Zfp36		Trim8	Wnt1	Tbx5	Srrm2	Pou3f3	Tuba1a	Tpm1	Sox3	Jmjd6	Hist1h4c	Zc3h4
		Sox21	Vstm2a	Smc6	Mzt1	Sim2	Zfp36l1		Trip10	Wnt11	Tcf21	Srsf2	Pou4f1	Tubb2b	Trerf1	Sox4	Josd1	Hist1h4d	Zcchc2
		Sox4	Vstm2b	Smg7	N4bp2	Sin3a	Zfp36l2		Trmt2a	Wnt3	Tcf4	Srsf3	Pou4f2	Twist1	Trib2	Sox6	Jub	Hist1h4h	Zeb2
		Sox9	Wee1	Smoc2	Nab1	Six1	Zfp423		Trp53i13	Wnt3a	Tcf7l2	Ssbp3	Pou4f3	Ubap2l	Trim71	Sox7	Jun	Hist1h4i	Zfhx4
		Sp3	Wnk1	Snx14	Naca	Six2	Zfp462		Trp73	Wnt5a	Tcta	Ssbp4	Ppargc1b	Ubc	Trim8	Sox9	Junb	Hist2h2aa1	Zfp217
		Sp5	Wnt1	Snx5	Nccrp1	Six3	Zfp503		Tsc22d2	Wnt6	Tgfb2	Stag1	Ppm1a	Ube2d3	Trim9	Sp5	Jund	Hist2h2aa2	Zfp36
		Sp8	Wnt11	Sobp	Ncdn	Six6	Zfp516		Tsc22d4	Wnt7b	Tgif1	Stk11	Ppm1b	Ube2h	Trip10	Sp8	Kat2b	Hist2h3c1	Zfp36l1
		Sp9	Wnt3	Socs2	Ncoa2	Ski	Zfp536		Tshz1	Wrap53	Thra	Stt3b	Ppm1d	Ube2ql1	Trip12	Sp9	Kbtbd3	Hist4h4	Zfp36l2
		Spata18	Wnt3a	Sorcs3	Ncor2	Skil	Zfp608		Tshz3	Wt1	Thrb	Syncrip	Ppp1cc	Ubtf	Trp53	Spen	Kcmf1	Hivep2	Zfp423
		Spen	Wnt5a	Sox1	Negr1	Skor1	Zfp710		Tspan4	Xkr4	Tlcd1	T	Ppp1r10	Uncx	Tsc22d1	Spred1	Kcnab3	Hk1	Zfp462
		Spred1	Wnt6	Sox11	Nek8	Skor2	Zfp91		Twist1	Ypel4	Tle1	Tagln2	Ppp1r15b	Vapa	Tsc22d2	Spred3	Kcnc3	Hk2	Zfp503
		Spry2	Wnt7b	Sox14	Nes	Slc12a5	Zfpm1		Txnip	Ywhaz	Tle3	Tal1	Ppp1r9b	Vax1	Tshz1	Spry2	Kcnk5	Hlf	Zfp516
		Srgap2	Wrap53	Sox17	Neurod1	Slc17a6	Zic1		Ubap2l	Yy1	Tll1	Tbr1	Ppp2r2c	Vax2	Tshz3	Srgap2	Kcnk9	Hlx	Zfp521
		Srgn	Wt1	Sox2	Neurod2	Slc18a3	Zic2		Ubb	Zadh2	Tln1	Tbx15	Ppp3ca	Vcan	Tspyl4	Ssbp3	Kctd1	Hmg20a	Zfp536
		Srsf2	Xpnpep3	Sox21	Neurog1	Slc25a23	Zic4		Ube2d3	Zbtb1	Tlx1	Tbx18	Ppt2	Vgf	Ttc3	Ssbp4	Kctd9	Hmga2	Zfp608
		Srsf3	Xpo7	Sox4	Neurog2	Slc32a1	Zmiz1		Ube2h	Zbtb10	Tlx2	Tbx2	Prdm12	Vps26b	Ttc9c	Sstr1	Kdelr3	Hmgxb4	Zfp703
		Ssbp3	Ywhaz	Sox9	Neurog3	Slc38a2	Zmynd8		Ube2ql1	Zbtb2	Tlx3	Tbx20	Prdm13	Vstm2b	Ttyh1	St6galnac6	Kdm2b	Hmx1	Zfp710
		Ssbp4	Yy1	Sp3	Nfe2l2	Slc39a10	Zswim6		Ube2r2	Zbtb25	Tmbim6	Tbx3	Prdm16	Wnk1	Ttyh3	St8sia4	Kdm3a	Hmx2	Zfp827
		St3gal1	Zadh2	Sp5	Nfia	Slc4a2			Ube3b	Zbtb7a	Tmem102	Tbx4	Prdm6	Wnk4	Tuba1a	Stag2	Kdm4c	Hmx3	Zfp91
		St8sia4	Zbtb1	Sp8	Nfib	Slc6a5			Ubl5	Zbtb7b	Tmem132e	Tbx5	Prkar1a	Wnt1	Tuba1b	Stc2	Kdm5b	Hnrnpa0	Zfpm1
		Stag1	Zbtb25	Sp9	Nfil3	Slc9a3r1			Ubtf	Zc3h4	Tnpo2	Tcf21	Prkce	Wnt11	Tubb2b	Stim2	Kdm6a	Hnrnpl	Zfr
		Stk11	Zbtb7a	Spata18	Nfkbiz	Slc9a5			Uncx	Zcchc2	Tnrc18	Tcf4	Prox1	Wnt3a	Tubb3	Stmn2	Kdm6b	Hnrnpul1	Zic1
		Sypl	Zbtb7b	Spen	Nipbl	Slitrk1			Usp7	Zeb2	Tnrc6c	Tcf7l2	Prr11	Wrap53	Twist1	Ston2	Khsrp	Hnrnpul2	Zic2
		Syt11	Zc3h12a	Sphk1	Nkx1-2	Smad3			Vapa	Zfc3h1	Tob1	Tcta	Prr12	Wt1	Txndc12	Stx16	Kif26a	Homer1	Zic3
		T	Zc3h4	Spred1	Nkx2-1	Smad6			Vasp	Zfp143	Tob2	Tcte2	Prrc2b	Ywhae	Ubap2l	Sv2c	Kif26b	Hoxa1	Zic4
		Tagln2	Zcchc2	Spred3	Nkx2-2	Smad7			Vat1	Zfp217	Tpm1	Tenc1	Prrt1	Ywhaq	Ubc	Sycp3	Kifc1	Hoxa10	Zic5
		Tal1	Zeb2	Spry2	Nkx2-3	Smarca2			Vax1	Zfp36	Trerf1	Tet2	Prrt2	Ywhaz	Ube2d3	Sympk	Kirrel	Hoxa11	Zmiz1
		Tapt1	Zfand5	Srgap2	Nkx2-4	Smg7			Vax2	Zfp367	Trib1	Tet3	Prune	Yy1	Ube2e3	Syt11	Kirrel2	Hoxa13	Zswim6
		Tarbp2	Zfc3h1	Srrm2	Nkx2-5	Snx18			Vcan	Zfp36l1	Trib2	Tgfb2	Psd	Zadh2	Ube2h	Tacstd2	Klf10	Hoxa2
		Tbl1xr1	Zfhx4	Srsf2	Nkx2-6	Sobp			Vegfa	Zfp36l2	Trim71	Tgif1	Psmb3	Zbtb1	Ube2ql1	Tal1	Klf13	Hoxa3
		Tbr1	Zfp207	Srsf3	Nkx2-9	Socs2			Vgf	Zfp423	Trim8	Thap2	Ptbp1	Zbtb2	Ube2r2	Tapbp	Klf16	Hoxa4
		Tbx15	Zfp217	Ssbp4	Nkx3-2	Sorbs3			Vgll2	Zfp462	Trip10	Thoc6	Ptch1	Zbtb25	Ubl3	Tbc1d2b	Klf2	Hoxa5
		Tbx18	Zfp36	St3gal1	Nkx6-1	Sorcs3			Vgll4	Zfp503	Trip12	Thra	Pten	Zbtb37	Ubl5	Tbl1xr1	Klf3	Hoxa6
		Tbx2	Zfp36l1	Stag1	Nkx6-2	Sox1			Vim	Zfp516	Trmt2a	Tlcd1	Ptf1a	Zbtb7a	Ubtf	Tbr1	Klf4	Hoxa7
		Tbx20	Zfp36l2	Stk11	Nog	Sox11			Vstm2b	Zfp521	Trp53	Tle1	Ptma	Zbtb7b	Uncx	Tbx1	Klf5	Hoxa9
		Tbx3	Zfp423	Stt3b	Nol4	Sox12			Vsx2	Zfp536	Tsc22d1	Tle3	Ptms	Zc3h4	Uqcrh	Tbx18	Klf9	Hoxb1
		Tbx4	Zfp462	Syde2	Nop58	Sox14			Wdr8	Zfp608	Tsc22d2	Tln1	Ptov1	Zeb2	Usp7	Tbx2	Klhdc4	Hoxb13
		Tbx5	Zfp503	Sympk	Notch1	Sox17			Wnk1	Zfp710	Tsc22d4	Tlx1	Ptprg	Zfand5	Vapa	Tbx20	Klhl17	Hoxb2
		Tcf21	Zfp516	Sypl	Npas3	Sox2			Wnt1	Zfp827	Tshz1	Tlx2	Ptprs	Zfc3h1	Vax2	Tbx22	Klhl28	Hoxb3
		Tcf4	Zfp521	T	Nphs1	Sox21			Wnt10a	Zfp91	Tshz2	Tlx3	Pum2	Zfp217	Vcan	Tbx3	Kntc1	Hoxb4
		Tcf7l2	Zfp536	Taf4a	Npr3	Sox4			Wnt10b	Zfpm1	Tshz3	Tmbim6	Purb	Zfp36l1	Vezf1	Tbx4	Kpnb1	Hoxb6
		Tesc	Zfp608	Tagln2	Nr1d1	Sox9			Wnt11	Zhx2	Tspan4	Tmem102	Pusl1	Zfp423	Vgf	Tcf21	Krcc1	Hoxb7
		Tgfb1	Zfp703	Tal1	Nr2e1	Sp3			Wnt3	Zic1	Twist1	Tmem132b	Qk	Zfp428	Vstm2a	Tcf4	L1td1	Hoxb8
		Tgif1	Zfp710	Tbr1	Nr2f1	Sp8			Wnt3a	Zic2	Txnip	Tmem132e	Ralgds	Zfp462	Wasf1	Tcf7l2	L3mbtl3	Hoxb9
		Tlcd1	Zfp91	Tbx15	Nr2f2	Sp9			Wnt5a	Zic4	Ubap2l	Tmem59l	Ranbp1	Zfp503	Wls	Tchh	Lama1	Hoxc10
		Tle1	Zfpm1	Tbx18	Nr2f6	Spata1			Wnt6	Zmiz1	Ubb	Tmem88	Ranbp9	Zfp516	Wnk1	Tcp11l1	Lama5	Hoxc11
		Tle3	Zhx2	Tbx20	Nr3c1	Spata18			Wnt7b	Zmynd8	Ubc	Tnfrsf12a	Rasa3	Zfp521	Wnt1	Tdrd3	Lamc1	Hoxc12
		Tll1	Zic1	Tbx3	Nr3c2	Spen			Wt1	Znfx1	Ube2d3	Tnfrsf1a	Rbbp6	Zfp532	Wnt10b	Tgfb1	Lap3	Hoxc13
		Tln1	Zic2	Tbx5	Nr4a2	Sphk1			Ypel4	Zswim6	Ube3b	Tnpo2	Rbfox3	Zfp536	Wnt11	Tgif1	Larp1	Hoxc4
		Tlx1	Zic4	Tcf21	Nr5a2	Spred1			Ywhaz		Ubtf	Tnrc18	Rbm25	Zfp608	Wnt3a	Thrb	Larp4	Hoxc9
		Tlx3	Zmiz1	Tcf7l2	Nrg3	Spry2			Yy1		Uncx	Tob2	Rbm33	Zfp710	Wrap53	Tle1	Lasp1	Hoxd10
		Tmbim6	Zmynd8	Tcta	Nrn1	Srd5a2			Zadh2		Upp1	Tpm1	Rbm39	Zfp91	Wrn	Tle3	Lass2	Hoxd11
		Tmc6	Znfx1	Tet2	Nrp1	Srgap2			Zbtb1		Uqcrh	Trerf1	Rbpj	Zfpm1	Wt1	Tle4	Lbx1	Hoxd12
		Tmc8	Zswim6	Tgfb2	Nrp2	Srsf1			Zbtb25		Usp1	Trib1	Rcc2	Zhx2	Ypel4	Tlx1	Ldb1	Hoxd13
		Tmem132e		Tgif1	Nt5c2	Srsf2			Zbtb37		Usp7	Trim71	Reep3	Zic1	Ywhae	Tlx3	Lef1	Hoxd3
		Tmsb10		Thra	Ntf3	Srsf3			Zbtb7a		Vat1	Trim8	Reln	Zic2	Ywhaq	Tmc6	Lemd1	Hoxd8
		Tmx3		Tifa	Ntn1	Ssbp3			Zbtb7b		Vax1	Trip10	Rere	Zic4	Ywhaz	Tmc8	Lfng	Hoxd9
		Tnfaip8		Tjp3	Ntrk3	Ssbp4			Zc3h4		Vax2	Trip12	Rfx7	Zmiz1	Yy1	Tmeff2	Lhx1	Hpse2
		Tnpo2		Tk1	Nuak1	St5			Zeb2		Vcan	Trmt2a	Rgmb	Zmynd8	Zadh2	Tmem102	Lhx2	Hrc
		Tnrc18		Tlcd1	Nufip2	St8sia4			Zfc3h1		Vegfa	Trp53	Rhbdd3	Znfx1	Zbtb1	Tmem132b	Lhx4	Hrh3
		Tnrc6c		Tle1	Nup62	Stag1			Zfp217		Vgf	Tsc22d2	Rhof	Znrf1	Zbtb2	Tmem132c	Lhx5	Hrk
		Tob2		Tle3	Nup62-il4i1	Stk11			Zfp236		Vgll2	Tsc22d4	Rims1	Zswim6	Zbtb25	Tmem132e	Lhx8	Hs3st1
		Tpm1		Tlx1	Nupr1	Stmn2			Zfp36		Vgll4	Tsen54	Ring1		Zbtb37	Tmem151a	Lhx9	Hs3st3b1
		Trerf1		Tlx2	Nxph1	Stt3b			Zfp36l1		Vim	Tshz1	Rmi1		Zbtb7a	Tmem163	Lin28a	Hs3st6
		Trib1		Tlx3	Nxph4	Sympk			Zfp36l2		Vsx2	Tshz3	Rnase4		Zbtb7b	Tmem198	Lmnb1	Hs6st1
		Trim71		Tmbim6	Olig1	Syncrip			Zfp423		Wnk1	Tspan4	Rnf130		Zc3h4	Tmem220	Lmo4	Hspa1b
		Trim8		Tmem102	Olig2	Taf4a			Zfp462		Wnt1	Ttc9c	Rnf220		Zcchc14	Tmem59l	Lmtk2	Htr1a
		Trip10		Tmem132e	Olig3	Tagln2			Zfp503		Wnt10b	Twist1	Rnf41		Zcchc3	Tmem88	Lmtk3	Htr1b
		Trp53		Tmem69	Onecut1	Tarbp2			Zfp516		Wnt11	Txnip	Rnf44		Zeb1	Tnk2	Lmx1b	Htr2a
		Trp73		Tmpo	Onecut2	Tbr1			Zfp521		Wnt3	Ubap2l	Rnf5		Zeb2	Tnpo2	Lnx2	Htra1
		Tsc22d2		Tmprss2	Onecut3	Tbx15			Zfp536		Wnt3a	Ube2h	Robo3		Zfand5	Tnrc18	LOC100504473	Hunk
		Tsc22d4		Tnpo2	Ormdl3	Tbx18			Zfp608		Wnt5a	Ube2r2	Rora		Zfc3h1	Tob2	Lphn1	Icam1
		Tshz1		Tnrc18	Os9	Tbx20			Zfp710		Wnt6	Ube3b	Rraga		Zfp207	Tpm1	Lpxn	Icam4
		Tshz3		Tnrc6c	Osr1	Tbx3			Zfp91		Wnt7b	Ubtf	Rsrc1		Zfp36l1	Traf3	Lrch4	Icam5
		Tspan32		Tob2	Osr2	Tbx5			Zfpm1		Wrap53	Uncx	Rtn4r		Zfp423	Trerf1	Lrp2	Id1
		Tspan4		Tpm1	Otp	Tcf21			Zic1		Wt1	Upp1	Rtn4rl1		Zfp428	Trhde	Lrrc34	Id2
		Ttc9c		Tprn	Otx1	Tcf4			Zic2		Ypel4	Uqcrh	Rtn4rl2		Zfp462	Tril	Lrrc41	Id3
		Tubb2b		Tra2b	Otx2	Tcf7l2			Zic4		Ywhaq	Usp24	Rundc3a		Zfp503	Trim17	Lrrc8d	Ier2
		Tubb6		Trerf1	Pabpc4	Tcta			Zmiz1		Yy1	Usp7	Runx1		Zfp516	Trim7	Lrsam1	Ier3
		Twist1		Trib1	Pafah1b1	Tet2			Znrf1		Zadh2	Vasp	Runx2		Zfp521	Trim8	Lsm14a	Ier5l
		Txnip		Trib2	Pank2	Tgif1			Zswim6		Zbtb1	Vat1	Rusc1		Zfp532	Trip10	Lsmd1	Ift80
		U2af2		Trim71	Papd7	Thap2					Zbtb25	Vax1	Safb		Zfp536	Trp53i13	Ltbp4	Igf1r
		Ubap2l		Trim8	Pappa	Thoc6					Zbtb37	Vax2	Safb2		Zfp608	Trp73	Luc7l2	Igf2
		Ubb		Trip10	Pard3	Thra					Zbtb7a	Vcan	Sall1		Zfp710	Tsc1	Luc7l3	Igf2bp1
		Ube2ql1		Trmt2a	Pard6b	Tk1					Zbtb7b	Vezf1	Sall3		Zfp827	Tshz1	Lzts2	Igf2bp2
		Ubtf		Trp53	Parp16	Tlcd1					Zc3h4	Vgf	Sall4		Zfp91	Tshz2	Maf	Igf2bp3
		Unc5b		Trp53i13	Patz1	Tle1					Zcchc2	Vgll2	Samd4		Zfpm1	Tshz3	Mafb	Igfbp4
		Uncx		Tsc22d2	Pax1	Tle3					Zeb2	Vgll4	Sap30		Zhx1	Ttc9b	Mafg	Igfbp5
		Uqcrh		Tshz1	Pax2	Tll1					Zfand5	Vim	Satb2		Zhx2	Tubb2b	Mageb3	Igsf21
		Usp7		Tshz3	Pax3	Tln1					Zfp217	Vstm2b	Sbk1		Zic1	Tubb5	Mageh1	Igsf8
		Vapa		Ttc9c	Pax5	Tlx1					Zfp36	Vsx2	Scd2		Zic2	Twist1	Mak16	Ihh
		Vars		Tuba1c	Pax6	Tlx2					Zfp36l1	Wls	Schip1		Zmiz1	Tyw1	Maml3	Ikzf2
		Vasp		Twist1	Pax7	Tlx3					Zfp36l2	Wnk1	Scn1b		Zmynd8	Ube2b	Maoa	Il33
		Vat1		Txn1	Pax9	Tmbim6					Zfp423	Wnk4	Scrn1		Znfx1	Ube2ql1	Map3k12	Impdh1
		Vav1		Txnip	Pbld2	Tmem102					Zfp462	Wnt1	Scrt1		Znrf1	Ube2r2	Map4k1	Ing1
		Vax1		Ubap2l	Pbx1	Tmem132b					Zfp503	Wnt10a	Sdccag8		Zswim6	Ubl3	Map4k4	Inha
		Vax2		Ubb	Pbx3	Tmem132e					Zfp516	Wnt11	Sdk1			Ubn2	Mapk14	Inhbb
		Vcan		Ube2d3	Pcbp1	Tnfrsf12a					Zfp521	Wnt3	Sec14l1			Ubtf	Mapk1ip1	Insl3
		Vgf		Ube2h	Pcdh1	Tnpo2					Zfp536	Wnt6	Sec23a			Uncx	Marcks	Insm1
		Vgll2		Ubtf	Pcdh10	Tnrc18					Zfp608	Wrap53	Sel1l3			Usp29	Mat2a	Insrr
		Vgll4		Ucp2	Pcdh17	Tnrc6b					Zfp703	Wt1	Selm			Usp44	Mat2b	Ipmk
		Vim		Uncx	Pcdh7	Tob1					Zfp710	Xkr4	Sema4c			Vat1	Maz	Iqcd
		Vstm2a		Upp1	Pcdh8	Tob2					Zfp827	Ywhaz	Sema6a			Vax1	Mbd5	Iqsec3
		Vstm2b		Uqcrh	Pcf11	Tpm1					Zfp91	Yy1	Sema7a			Vcan	Mbd6	Irf2
		Wdr8		Usp3	Pcgf2	Tra2b					Zfpm1	Zadh2	2013-09-08			Vgf	Mbtd1	Irf2bp2
		Wnk1		Usp34	Pcsk2	Trerf1					Zfr	Zbtb1	Setd5			Vim	Mcl1	Irgm1
		Wnt1		Vars	Pcx	Trib1					Zhx2	Zbtb25	Sez6l			Vsnl1	Mdc1	Irs1
		Wnt10b		Vasp	Pdcd4	Trim71					Zic1	Zbtb37	Sez6l2			Vstm2b	Mdk	Irs2
		Wnt11		Vat1	Pde10a	Trim8					Zic2	Zbtb7a	Sfmbt2			Vsx2	Mecom	Irx1
		Wnt3		Vax1	Pde2a	Trip10					Zic4	Zbtb7b	Sfpq			Wdr8	Med13l	Irx2
		Wnt3a		Vax2	Pde3b	Trip12					Zmiz1	Zc3h4	Sh2b3			Wnt1	Med22	Irx3
		Wnt5a		Vcan	Pdgfa	Trp53					Zmynd8	Zcchc2	Shf			Wnt10b	Meis1	Irx4
		Wnt6		Vdr	Pdgfb	Trp53i13					Znfx1	Zeb2	Shh			Wnt11	Meis2	Irx5
		Wnt7b		Vgf	Pdgfra	Tsc22d2					Znrf1	Zfand5	Shox2			Wnt2	Mepce	Iscu
		Wrap53		Vipr1	Pdia2	Tsen54					Zswim6	Zfc3h1	Sik3			Wnt3	Mex3a	Isl1
		Wt1		Wdr82	Pdia3	Tshz1						Zfp217	Sim1			Wnt5a	Mex3b	Isl2
		Xpo7		Wee1	Pdia4	Tshz3						Zfp36	Sim2			Wnt7b	Mex3c	Islr2
		Yy1		Wnk1	Pdx1	Ttc9c						Zfp36l1	Sin3a			Wt1	Mfsd11	Ism1
		Zadh2		Wnt1	Pdzrn3	Twist1						Zfp36l2	Sirpa			Yif1a	Mfsd5	Itga3
		Zbtb1		Wnt10a	Per1	Txnip						Zfp423	Six1			Zadh2	Mgea5	Itgb5
		Zbtb25		Wnt11	Per2	Ubap2l						Zfp462	Six2			Zbtb22	Mid1ip1	Itpk1
		Zbtb7a		Wnt3a	Pfdn4	Ubb						Zfp503	Six3			Zbtb45	Midn	Itpka
		Zbtb7b		Wnt6	Pfkfb3	Ubc						Zfp516	Six6			Zbtb7a	Mif4gd	Itpkb
		Zc3h4		Wnt7b	Pfn1	Ube2d3						Zfp521	Ski			Zbtb7b	Mkrn1	Itpr1
		Zcchc2		Wrap53	Phf12	Ube2h						Zfp526	Skor1			Zcchc2	Mkx	Ivns1abp
		Zeb2		Wt1	Phf15	Ube2ql1						Zfp536	Skor2			Zfhx4	Mlec	Jag1
		Zfand5		Xrcc3	Phf17	Ube2r2						Zfp703	Slc12a5			Zfp217	Mll1	Jak2
		Zfp217		Ywhaq	Phf21a	Ubl5						Zfp710	Slc17a7			Zfp277	Mll2	Jak3
		Zfp236		Ywhaz	Phf21b	Ubtf						Zfp91	Slc18a3			Zfp36	Mll3	Jakmip3
		Zfp36		Yy1	Phip	Uncx						Zfpm1	Slc30a3			Zfp367	Mll5	Jam2
		Zfp36l1		Zadh2	Phlda1	Uqcrh						Zhx2	Slc32a1			Zfp36l1	Mllt10	Jarid2
		Zfp36l2		Zbtb11	Phox2b	Usp46						Zic1	Slc35e4			Zfp423	Mllt11	Josd1
		Zfp423		Zbtb37	Picalm	Vapa						Zic2	Slc38a2			Zfp462	Mllt3	Jph3
		Zfp462		Zbtb5	Pign	Vasp						Zic4	Slc6a5			Zfp503	Mllt4	Jph4
		Zfp503		Zbtb7a	Pigv	Vat1						Zmiz1	Slc8a2			Zfp516	Mllt6	Jub
		Zfp516		Zbtb7b	Pik3r1	Vax1						Zmynd8	Slc9a5			Zfp521	Mmp14	Jun
		Zfp521		Zc3h4	Pim1	Vax2						Znfx1	Slit2			Zfp536	Mms19	Jund
		Zfp536		Zcchc2	Pim3	Vcan						Znrf1	Slitrk1			Zfp579	Mn1	Kank3
		Zfp608		Zeb2	Pitpnc1	Vdac2						Zswim6	Smad7			Zfp580	Mnt	Kat2b
		Zfp710		Zfand5	Pitpnm1	Vegfa							Smarca2			Zfp608	Mocs3	Kazald1
		Zfp91		Zfp217	Pitx1	Vezf1							Smarcd2			Zfp703	Morf4l1	Kcna1
		Zfpm1		Zfp36	Pitx2	Vgf							Smc6			Zfp827	Morf4l2	Kcnc1
		Zic1		Zfp36l1	Plag1	Vgll2							Smek2			Zfpm1	Mospd3	Kcnc2
		Zic2		Zfp36l2	Plagl2	Vps26b							Smg1			Zfr	Mphosph8	Kcnc3
		Zic4		Zfp423	Plekha8	Vps54							Smg7			Zhx2	Mpnd	Kcnc4
		Zmiz1		Zfp462	Plekhg3	Vstm2a							Snap25			Zic1	Mpped2	Kcnd2
		Zmynd8		Zfp503	Plekhh3	Wee1							Snrk			Zic2	Mpzl2	Kcnd3
		Znfx1		Zfp516	Plk2	Wnk1							Snx18			Zic3	Mrpl49	Kcne3
		Znrf1		Zfp536	Plxnb2	Wnt1							Sobp			Zic4	Mrps18b	Kcnh1
		Zswim6		Zfp608	Plxnc1	Wnt11							Socs2			Zic5	Mrps5	Kcnh2
				Zfp703	Pml	Wnt3							Socs7			Zkscan14	Msh4	Kcnh3
				Zfp710	Pnrc1	Wnt3a							Sorcs2			Zkscan5	Msh6	Kcnh4
				Zfp91	Pnrc2	Wnt6							Sorcs3			Zmiz1	Msi2	Kcnh8
				Zfpm1	Pofut1	Wrap53							Sox1			Znrf4	Msx1	Kcnip3
				Zfyve21	Polr1d	Wt1							Sox11			Zswim6	Mtap1a	Kcnj3
				Zhx2	Polr2h	Ypel2							Sox14				Mthfr	Kcnj4
				Zic1	Polr2l	Ywhaq							Sox17				Mtss1	Kcnj8
				Zic2	Polr3gl	Ywhaz							Sox2				Mtvr2	Kcnk10
				Zic4	Pou3f1	Yy1							Sox21				Muc1	Kcnk12
				Zmiz1	Pou3f2	Zadh2							Sox4				Mus81	Kcnk13
				Zmynd8	Pou3f3	Zbtb1							Sox9				Mxi1	Kcnk5
				Znfx1	Pou4f1	Zbtb2							Sp3				Myadm	Kcnk9
				Zswim6	Pou4f2	Zbtb25							Sp5				Myb	Kcnma1
					Pou4f3	Zbtb37							Sp8				Mybl1	Kcnmb4
					Ppargc1b	Zbtb7a							Sp9				Mybl2	Kcnt1
					Ppm1a	Zbtb7b							Spen				Myc	Kctd1
					Ppp1r10	Zc3h4							Sphkap				Mycl1	Kctd12
					Ppp1r15b	Zcchc2							Spock2				Mycn	Kctd14
					Ppp1r1b	Zeb2							Sppl3				Myh9	Kctd15
					Ppp1r9b	Zfand5							Spred1				Mylpf	Kdm3b
					Ppp2ca	Zfc3h1							Spred2				Mynn	Kdm6b
					Ppp2r2d	Zfhx4							Spred3				Myo1c	Khdrbs1
					Ppp2r4	Zfp207							Spry2				Myo1e	Kif16b
					Ppp2r5a	Zfp217							Srcin1				Myst2	Kif26a
					Ppp3ca	Zfp36							Srf				Myst4	Kif26b
					Prdm12	Zfp367							Srgap2				N4bp1	Kifc2
					Prdm13	Zfp36l1							Srgap3				N4bp2	Kirrel
					Prdm14	Zfp36l2							Srrm2				N4bp3	Kirrel2
					Prdm16	Zfp423							Srrm4				Naa50	Kirrel3
					Prdm6	Zfp462							Srsf2				Naca	Kiss1r
					Prdm8	Zfp503							Srsf3				Nacc1	Kitl
					Prkce	Zfp516							Ssbp3				Nap1l1	Klf10
					Prmt8	Zfp526							Ssbp4				Nasp	Klf13
					Prox1	Zfp536							Sstr1				Nbeal2	Klf14
					Prpf4b	Zfp608							St3gal5				Ncl	Klf16
					Prr12	Zfp609							St6galnac4				Ncoa2	Klf2
					Prrc2b	Zfp703							St8sia5				Ncor1	Klf3
					Prrx1	Zfp710							Stag1				Ncrna00085	Klf4
					Prrxl1	Zfp91							Stk11				Ndufa4l2	Klf7
					Prss8	Zfpm1							Stmn2				Ndufa7	Klf9
					Prune	Zhx2							Stox2				Ndufaf3	Klhl14
					Psmb10	Zic1							Stx1b				Ndufb10	Klhl17
					Psmb3	Zic2							Stxbp5				Ndufs2	Klhl28
					Ptbp1	Zic4							Sufu				Nedd4	Kntc1
					Ptch1	Zmiz1							Syt1				Nefl	Kremen2
					Pten	Zmynd8							T				Nek8	Krtcap2
					Ptf1a	Znfx1							Taf4a				Neurod2	L3mbtl3
					Ptger3	Znrf1							Tal1				Neurog2	Lama1
					Ptger4	Zswim6							Tarbp2				Neurog3	Lancl3
					Ptma								Tbx1				Nfatc1	Large
					Ptms								Tbx15				Nfatc4	Larp1
					Ptov1								Tbx18				Nfe2l1	Lasp1
					Ptp4a1								Tbx2				Nfe2l2	Lats2
					Ptp4a2								Tbx20				Nfia	Lbx1
					Ptpn21								Tbx3				Nfib	Ldb1
					Ptpn3								Tbx4				Nfil3	Lef1
					Ptprg								Tbx5				Nfya	Leprel4
					Ptprk								Tcf21				Ngfr	Lfng
					Ptprn2								Tcf4				Nid2	Lgals1
					Ptprs								Tcf7l2				Nipbl	Lgals8
					Ptprt								Tef				Nkx1-2	Lgr5
					Pum2								Tet3				Nkx2-1	Lhx1
					Purb								Tgif1				Nkx2-2	Lhx2
					Pvrl2								Thap2				Nkx2-3	Lhx3
					Pvrl3								Thoc6				Nkx2-4	Lhx4
					Qk								Thra				Nkx6-1	Lhx5
					Qser1								Tiam1				Nkx6-2	Lhx6
					Rab1								Tle1				Nlgn2	Lhx8
					Rab10								Tle3				Nodal	Lhx9
					Rab20								Tlx1				Nog	Lifr
					Rab40c								Tlx2				Nolc1	Lig4
					Rabggtb								Tlx3				Nono	Lin37
					Rad23b								Tmcc2				Nop56	Lingo2
					Ranbp1								Tmeff2				Nop58	Lipg
					Ranbp9								Tmem132a				Notch1	Lix1l
					Raph1								Tmem132e				Npas3	Lmo2
					Rassf3								Tmem178				Npat	Lmo4
					Rax								Tmem201				Npc1	Lmtk3
					Rbm14								Tmem210				Npepps	Lmx1a
					Rbm39								Tmem88				Npm1	Lmx1b
					Rbpjl								Tmtc2				Npm3	LOC100034739
					Rbpms								Tnfrsf12a				Npr3	LOC100504473
					Rcc2								Tnik				Nptx1	Lphn1
					Rce1								Tnrc18				Nr0b1	Lphn3
					Reep3								Tob1				Nr1d1	Lpin1
					Reep5								Tob2				Nr2e1	Lpin2
					Reg1								Top2b				Nr2f1	Lpl
					Rere								Tox3				Nr2f2	Lrfn5
					Rev1								Tppp3				Nr3c1	Lrig1
					Rfx4								Tprn				Nr3c2	Lrp2
					Rfx7								Trerf1				Nr4a2	Lrp4
					Rgmb								Trhde				Nr5a2	Lrrc10b
					Rgs11								Trim2				Nrn1	Lrrc2
					Rgs20								Trim62				Nrp	Lrrc26
					Rgs9bp								Trim71				Nrp2	Lrrc28
					Rhbdd3								Trim8				Nsd1	Lrrc7
					Rhbdf1								Trio				Nt5c2	Lrrn3
					Rhoa								Trip10				Nudt21	Lrrtm1
					Rhob								Trip12				Nudt4	Lrrtm3
					Rhof								Trmt2a				Nudt6	Lrtm2
					Rims2								Trnp1				Nufip2	Lsm14a
					Rmi1								Trp53				Nup153	Ltbp4
					Rnase4								Trp73				Nup62	Luc7l3
					Rnd2								Tsc22d1				Nup62-il4i1	Lypd1
					Rnf103								Tsc22d2				Nxph1	Lyzl4
					Rnf220								Tshz1				Nynrin	Maf
					Rnf41								Tshz3				Obfc2a	Mafa
					Rnf43								Tspyl4				Obfc2b	Mafb
					Rnf44								Ttc3				Odz4	Magi2
					Rnf5								Ttc9c				Ogfod1	Maml3
					Robo3								Tuba1a				Ogt	Mamld1
					Rock2								Twist1				Olig1	Man1a
					Rora								Ubap2l				Olig2	Man1a2
					Rpl10a								Ubb				Onecut2	Man1c1
					Rpl36al								Ube2d3				Orc1	Map3k1
					Rps2								Ube2e3				Orc4	Map3k12
					Rrbp1								Ube2h				ORF61	Map3k2
					Rreb1								Ube2ql1				Osgep	Mapk15
					Rrs1								Ubl3				Osr2	Mapk4
					Rspo1								Ubtf				Otp	Mapk8ip1
					Rspo3								Unc13a				Otud4	Mapt
					Rsrc1								Unc5b				Otx1	2018-03-04
					Rtn4rl2								Uncx				Otx2	2018-03-06
					Runx1								Usp2				Ovol2	Marcks
					Runx2								Usp3				Pabpc1	Mark1
					Rwdd2b								Usp46				Pafah1b1	Mast4
					Rxra								Usp7				Paics	Mat2b
					Rxrb								Vapa				Palm3	Matn4
					Safb								Vash1				Papola	Max
					Safb2								Vax1				Parp1	Mbnl2
					Sall1								Vax2				Patz1	Mboat2
					Sall3								Vcan				Pax2	Mcam
					Samd4								Vegfa				Pax3	Mctp1
					Samd5								Vezf1				Pax5	Mdc1
					Satb1								Vgf				Pax6	Mdfic
					Satb2								Vps26b				Pax9	Mdga1
					Scd2								Vps37b				Pbld2	Mdga2
					Scrt1								Vsnl1				Pbx2	Me2
					Scube3								Vstm2b				Pcbp1	Mecom
					Sdk1								Wasf1				Pcbp4	Med25
					Sdpr								Wdr8				Pcdh1	Mef2a
					Sec11c								Wdr82				Pcdh10	Mef2d
					Sec31a								Wnk1				Pcdh11x	Megf11
					Sec61a1								Wnk2				Pcdh17	Megf8
					Sec63								Wnk4				Pcdh19	Meis1
					Sema5a								Wnt1				Pcdh7	Meis2
					Sema6a								Wnt10b				Pcdh8	Meox1
					Senp6								Wnt11				Pcgf2	Mex3a
					2013-09-15								Wnt6				Pcnt	Mex3b
					Sepp1								Wrap53				Pcolce	Mfap3l
					Serbp1								Wscd2				Pcyt1b	Mgat5b
					Serinc3								Wt1				Pde10a	Mgea5
					Setd3								Xkr7				Pde8a	Mgst1
					Setd5								Yrdc				Pdgfa	Mir469
					Sfmbt2								Ywhae				Pdgfra	Mkx
					Sfn								Ywhaq				Pdha1	Mll1
					Sgcb								Ywhaz				Pdhb	Mll2
					Sgk1								Yy1				Pds5a	Mll3
					Sgms1								Zadh2				Pdzd4	Mllt3
					Sgpp1								Zbtb1				Pdzd8	Mllt6
					Sh2b3								Zbtb2				Per1	Mme
					Shb								Zbtb25				Pfn1	Mmp16
					Shc1								Zbtb37				Pgam1	Mn1
					Shh								Zbtb7a				Pgk1	Mnt
					Shisa6								Zbtb7b				Phb2	Mnx1
					Shisa9								Zc3h4				Phc1	Mpg
					Shox2								Zcchc14				Phf12	Mpp2
					Sik1								Zcchc2				Phf15	Mpped2
					Sik3								Zcchc3				Phf17	Mpzl2
					Sim1								Zeb2				Phf20	Mras
					Sim2								Zfand5				Phf21a	Mrpl11
					Sin3a								Zfc3h1				Phf21b	Mrps18b
					Six1								Zfp36l1				Phip	Msc
					Six2								Zfp36l2				Phlda1	Msh5
					Six3								Zfp423				Phox2b	Msi1
					Six5								Zfp428				Phpt1	Msi2
					Six6								Zfp462				Pias4	Msl2
					Ski								Zfp503				Pigl	Msrb2
					Skor1								Zfp516				Pigv	Msx1
					Skor2								Zfp521				Pim1	Msx2
					Slc11a2								Zfp532				Pim3	Mta3
					Slc12a5								Zfp536				Pitpnc1	Mtap1a
					Slc16a6								Zfp608				Pitpnm1	Mtap1b
					Slc17a6								Zfp664				Pitx1	Mthfd1
					Slc18a3								Zfp687				Pitx2	Mtus2
					Slc1a5								Zfp703				Pkm2	Mus81
					Slc25a23								Zfp710				Pkn2	Mxi1
					Slc27a1								Zfp91				Plag1	Myadm
					Slc30a3								Zfpm2				Plaur	Myb
					Slc32a1								Zfyve28				Plec	Myc
					Slc35d3								Zhx2				Plekha2	Mycbp2
					Slc38a2								Zic1				Plekha4	Mycl1
					Slc39a10								Zic2				Plekha8	Mycn
					Slc39a7								Zic4				Plekhf2	Myh10
					Slc39a9								Zic5				Plekhg2	Mynn
					Slc3a2								Zmiz1				Plekhg3	Myo10
					Slc4a2								Zswim6				Plekhg5	Myo1e
					Slc4a4												Plekhh3	Myo5b
					Slc6a5												Plin3	Myst4
					Slc6a9												Plxnb2	Myt1l
					Slc7a5												Pmepa1	Mzt1
					Slc9a3r1												Pml	Naa50
					Slit2												Podxl	Naca
					Slitrk1												Pola1	Nadk
					Slitrk3												Polk	Nav2
					Smad3												Polr1d	Nbeal2
					Smad6												Polr2a	Ncam1
					Smad7												Polr2h	Ncapg
					Smarca2												Polr3gl	Nccrp1
					Smarcd3												Pou2f1	Nck2
					Smg1												Pou3f1	Ncl
					Smg7												Pou3f2	Ncoa7
					Snrk												Pou3f3	Ncor2
					Sntb1												Pou4f2	Ncrna00085
					Snx13												Pou5f1	Ndnl2
					Snx18												Ppap2a	Ndrg2
					Snx5												Ppargc1b	Ndufa4l2
					Sobp												Ppat	Ndufaf3
					Socs2												Ppia	Nedd4
					Son												Ppig	Nedd4l
					Sorbs3												Ppil1	Nefl
					Sorcs3												Ppm1b	Nefm
					Sos2												Ppm1j	Negr1
					Sox1												Ppp1cc	Nek8
					Sox11												Ppp1r10	Nell2
					Sox12												Ppp1r13l	Neto1
					Sox14												Ppp1r15a	Neurod1
					Sox17												Ppp1r15b	Neurod2
					Sox2												Ppp1r16a	Neurog1
					Sox21												Ppp1r9b	Neurog2
					Sox4												Ppp2ca	Nfatc1
					Sox9												Ppp2r2d	Nfatc4
					Sp3												Ppp2r5a	Nfe2l2
					Sp5												Ppp2r5c	Nfia
					Sp8												Ppp2r5e	Nfib
					Sp9												Praf2	Nfic
					Spag9												Prcp	Nfil3
					Spata1												Prdm12	Nfkbie
					Spata18												Prdm14	Ngfr
					Spen												Prdm16	Ngly1
					Sphk1												Prdm6	Nhlh2
					Spop												Prdx1	Nhlrc3
					Spred1												Prdx6	Nipbl
					Spred3												Prkcc	Nkd1
					Spry2												Prkx	Nkx1-2
					Sqstm1												Prmt1	Nkx2-1
					Srcin1												Prmt8	Nkx2-2
					Srgap2												Prox1	Nkx2-3
					Srp54a												Prpf38a	Nkx2-5
					Srrm2												Prpf38b	Nkx2-6
					Srsf2												Prpf40a	Nkx2-9
					Srsf3												Prpf4b	Nkx3-2
					Srsf4												Prps1	Nkx6-1
					Srsf6												Prr12	Nkx6-2
					Ssbp3												Prr13	Nlgn1
					Ssbp4												Prrc2a	Nlgn2
					Ssfa2												Prrc2b	Nog
					St5												Prrc2c	Nol3
					St7l												Prrt2	Nol4
					Stag1												Prune	Nos2
					Stard10												Psd	Notch3
					Stk11												Psmb1	Nova1
					Stt3b												Psmb3	Nova2
					Stx16												Ptbp1	Npas1
					Syde2												Ptch1	Npas2
					Sympk												Ptchd1	Npas3
					Syncrip												Pten	Npas4
					Sypl												Ptges3	Npbwr1
					Syt6												Ptgfrn	Nphs1
					T												Ptma	Npnt
					Tab2												Ptms	Npr2
					Taf4a												Ptp4a1	Npr3
					Tagln2												Ptp4a2	Nptn
					Tal1												Ptpn12	Nptx1
					Tbc1d15												Ptpn3	Nptx2
					Tbccd1												Ptprg	Npy
					Tbr1												Ptprs	Npy1r
					Tbx15												Pum1	Nr1h4
					Tbx18												Pura	Nr2e1
					Tbx2												Purb	Nr2f1
					Tbx20												Pvrl1	Nr2f2
					Tbx3												Pvrl2	Nr3c2
					Tbx4												Qk	Nr4a2
					Tbx5												Qser1	Nr4a3
					Tcf21												Rab20	Nr5a1
					Tcf4												Rab30	Nrarp
					Tcf7l2												Rab5a	Nrg2
					Tcta												Rabepk	Nrg3
					Tcte2												Rabggtb	Nrn1
					Tenc1												Racgap1	Nrp1
					Tet2												Rad17	Nrp2
					Tgfb2												Rad21	Nrtn
					Tgif1												Rad23b	Nrxn2
					Thap2												Ranbp1	Nsmaf
					Thra												Rapgef3	Nt5c3
					Timm9												Raph1	Nt5dc2
					Tlcd1												Rara	Ntf3
					Tle1												Rarg	Ntn1
					Tle3												Rasgrp2	Ntn3
					Tlk2												Rassf3	Ntng1
					Tll1												Rbbp7	Ntng2
					Tlx1												Rbm14	Ntrk1
					Tlx2												Rbm15	Ntrk3
					Tlx3												Rbm25	Nuak1
					Tmbim6												Rbm27	Nup153
					Tmeff2												Rbm39	Nupr1
					Tmem102												Rbmxl2	Nxn
					Tmem132b												Rbpj	Nxnl1
					Tmem132e												Rbpms	Nxph1
					Tmem69												Rbpms2	Obfc2b
					Tmem88												Rcc2	Obsl1
					Tmem97												Rcn1	Odz4
					Tmpo												Rcor2	Olfr1033
					Tnpo2												Rdh10	Olfr1222
					Tnrc18												Reep3	Olfr1396
					Tnrc6c												Rere	Olfr317
					Tob1												Rest	Olig1
					Tob2												Rfx2	Olig2
					Trabd												Rfx4	Olig3
					Tram1												Rfx7	Onecut1
					Trerf1												Rgs20	Onecut2
					Trib1												Rhbdd3	Onecut3
					Tril												Rhoa	ORF61
					Trim46												Rhof	Ormdl3
					Trim71												Ric8	Osbpl2
					Trim8												Rif1	Osr1
					Trip10												Rims2	Osr2
					Trmt2a												Rlim	Otop1
					Trp53												Rmi1	Otp
					Trp53i13												Rmnd1	Otx1
					Trp73												Rmnd5b	Otx2
					Tsc22d2												Rnase4	Ovol2
					Tsen54												Rnasek	Oxsm
					Tshz1												Rnd2	Oxt
					Tshz2												Rnf165	Pank1
					Tshz3												Rnf220	Pank2
					Tspan4												Rnf41	Pank3
					Ttc9c												Rnf5	Pank4
					Tuba1c												Rpl10	Pappa
					Tuba4a												Rpl10a	Paqr4
					Twist1												Rpl11	Pard3
					Txndc11												Rpl12	Patz1
					Txndc12												Rpl13	Pawr
					Txndc16												Rpl13a	Pax1
					Txnip												Rpl14	Pax2
					U2af2												Rpl17	Pax3
					Ubap2l												Rpl18	Pax5
					Ubb												Rpl18a	Pax6
					Ubc												Rpl19	Pax7
					Ube2d3												Rpl22	Pax9
					Ube2f												Rpl23	Pbx1
					Ube2h												Rpl23a	Pbx2
					Ube2ql1												Rpl24	Pcbp1
					Ube2r2												Rpl26	Pcdh1
					Ubl3												Rpl27	Pcdh10
					Ubl5												Rpl27a	Pcdh11x
					Ubtf												Rpl29	Pcdh17
					Uncx												Rpl3	Pcdh18
					Upf1												Rpl31	Pcdh19
					Uqcrh												Rpl32	Pcdh7
					Usp2												Rpl34	Pcdh8
					Usp3												Rpl34-ps1	Pcdhgc3
					Usp34												Rpl35	Pcdhgc4
					Usp47												Rpl35a	Pcgf2
					Usp7												Rpl37	Pcolce2
					Vapa												Rpl38	Pcsk2
					Vars												Rpl39	Pdcd4
					Vasp												Rpl4	Pde10a
					Vat1												Rpl41	Pde4a
					Vax1												Rpl5	Pdgfa
					Vax2												Rpl6	Pdgfc
					Vcan												Rpl7	Pdgfra
					Vegfa												Rpl7a	Pdp1
					Vezf1												Rpl7l1	Pds5a
					Vgf												Rpl8	Pdx1
					Vgll2												Rplp0	Peli2
					Vgll4												Rplp2	Per1
					Vstm2a												Rpp25	Pfdn4
					Vstm2b												Rps10	Pfkfb3
					Vsx2												Rps11	Pfn1
					Wdr20a												Rps12	Pgs1
					Wdr8												Rps13	Phf12
					Wee1												Rps14	Phf15
					Whsc1l1												Rps15	Phf17
					Wnk1												Rps15a	Phf21a
					Wnt1												Rps17	Phox2a
					Wnt10a												Rps18	Phox2b
					Wnt11												Rps19	Phpt1
					Wnt3												Rps2	Pigv
					Wnt3a												Rps24	Pik3r1
					Wnt5a												Rps25	Pik3r3
					Wnt6												Rps28	Pim1
					Wnt7b												Rps3a	Pip5k1b
					Wrap53												Rps4x	Pip5k1c
					Wt1												Rps5	Pitpnc1
					Xbp1												Rps6ka3	Pitpnm1
					Xpo7												Rps7	Pitx2
					Xrcc3												Rps8	Pitx3
					Ykt6												Rps9	Pkm2
					Ypel2												Rqcd1	Pknox2
					Ywhaz												Rras	Pkp1
					Yy1												Rreb1	Plagl2
					Zadh2												Rrm2	Plaur
					Zbed3												Rrs1	Plcb3
					Zbtb1												Rsrc1	Plcl1
					Zbtb10												Rsrc2	Plec
					Zbtb2												Rtbdn	Plekha3
					Zbtb25												Rtf1	Plekha8
					Zbtb37												Rtn4	Plekhg2
					Zbtb7a												Rtn4rl2	Plk5
					Zbtb7b												Runx1	Pltp
					Zc3h4												Runx1t1	Plxdc1
					Zcchc2												Runx2	Plxdc2
					Zcchc3												Rusc1	Plxna1
					Zcwpw1												Rybp	Plxna4
					Zeb2												S1pr2	Plxnb2
					Zfand5												Sall1	Plxnc1
					Zfc3h1												Sall3	Pmaip1
					Zfp207												Sall4	Pmp22
					Zfp217												Samd4	Pnrc2
					Zfp36l1												Samd5	Pofut1
					Zfp36l2												Samm50	Polr2l
					Zfp395												Sap30	Polr3gl
					Zfp423												Sart1	Pou3f1
					Zfp428												Sart3	Pou3f2
					Zfp462												Sash1	Pou3f3
					Zfp503												Satb2	Pou4f1
					Zfp516												Sbds	Pou4f2
					Zfp521												Scaf1	Pou4f3
					Zfp526												Scd2	Ppargc1a
					Zfp536												Scrt1	Ppargc1b
					Zfp608												Sdf2	Ppip5k2
					Zfp687												Seh1l	Ppm1b
					Zfp703												Sema3f	Ppm1j
					Zfp710												Sema4b	Ppm1k
					Zfp787												Sema6a	Ppm1l
					Zfp827												Sema6c	Ppm1n
					Zfp91												Senp3	Ppp1r10
					Zfpm1												Sephs1	Ppp1r12a
					Zfr												2014-09-01	Ppp1r14b
					Zfyve21												Serbp1	Ppp1r1b
					Zhx2												Sertad1	Ppp1r9b
					Zic1												Sertad2	Ppp2r2c
					Zic2												Sesn2	Ppp2r5a
					Zic4												Set	Ppp3ca
					Zmiz1												Setd5	Prdm1
					Zmynd8												Sf3b4	Prdm11
					Znfx1												Sfmbt2	Prdm12
					Znrf3												Sfn	Prdm13
					Zswim6												Sfpq	Prdm14
																	Sgk1	Prdm16
																	Sgsm2	Prdm6
																	Sh2b3	Prdm8
																	Sh3bp4	Prdx2
																	Sh3d20	Prkaa1
																	Shank3	Prkar2b
																	Shc1	Prkcc
																	Shh	Prkcd
																	Shox2	Prkce
																	Sik1	Prkch
																	Sim1	Prkcz
																	Sim2	Prkg1
																	Sin3a	Prmt8
																	Six1	Prox1
																	Six2	Prpf6
																	Six3	Prr12
																	Six5	Prr15
																	Ski	Prr16
																	Skiv2l2	Prrc2b
																	Skor1	Prrc2c
																	Slc16a6	Prrx1
																	Slc1a5	Prrxl1
																	Slc20a1	Prss16
																	Slc25a23	Prune
																	Slc25a36	Psenen
																	Slc29a1	Psmb3
																	Slc2a1	Psme4
																	Slc2a3	Pspc1
																	Slc38a1	Ptch1
																	Slc38a2	Ptchd1
																	Slc3a2	Pten
																	Slc44a1	Ptf1a
																	Slc4a2	Ptges
																	Slc5a5	Ptk2b
																	Slc6a6	Ptma
																	Slc7a3	Ptms
																	Slc7a5	Ptp4a2
																	Slc7a7	Ptplad1
																	Slit2	Ptpn13
																	Slitrk4	Ptpn3
																	Slitrk5	Ptprg
																	Slx1b	Ptprk
																	Smad6	Ptprs
																	Smad7	Ptprt
																	Smarca2	Ptpru
																	Smarcd1	Purb
																	Smg5	Pvrl1
																	Smg7	Pvrl2
																	Smpd3	Pvrl3
																	Smpd4	Qk
																	Sntb2	Qser1
																	Snx17	R3hdm1
																	Snx18	Rab11fip1
																	Snx5	Rab11fip2
																	Socs2	Rab20
																	Socs3	Rab37
																	Son	Rab8b
																	Sox1	Rabepk
																	Sox11	Raf1
																	Sox12	Ralb
																	Sox17	Ralbp1
																	Sox2	Ralyl
																	Sox21	Ranbp6
																	Sox3	Ranbp9
																	Sox4	Rap1gds1
																	Sox6	Rara
																	Sox7	Rarb
																	Sox9	Rarg
																	Sp1	Rasal1
																	Sp2	Rasgef1b
																	Sp3	Rasgrf1
																	Sp5	Rasgrp2
																	Sp8	Rassf10
																	Sp9	Rassf3
																	Spag7	Rax
																	Spag9	Rbfox3
																	Spata5	Rbm14
																	Spen	Rbm15
																	Sphk2	Rbms1
																	Spred1	Rbpj
																	Spred3	Rbpjl
																	Spry2	Rbpms
																	Spry4	Rcor2
																	Srgap2	Rdx
																	Srp54a	Rell1
																	Srrm2	Reln
																	Srsf1	Rere
																	Srsf10	Rev1
																	Srsf2	Rev3l
																	Srsf3	Rfx2
																	Srsf4	Rfx3
																	Srsf5	Rfx4
																	Ssbp3	Rgl3
																	Ssbp4	Rgma
																	Ssr2	Rgmb
																	Sssca1	Rgs2
																	Sstr1	Rgs20
																	St13	Rgs9bp
																	St6galnac6	Rhbdd3
																	Stag1	Rhbdf1
																	Stag2	Rhbdl3
																	Stam	Rhob
																	Stap2	Rhobtb3
																	Stk35	Rhof
																	Stmn1	Rhoq
																	Stoml1	Rhpn2
																	Strn3	Rictor
																	Stt3b	Rilpl1
																	Stx16	Rilpl2
																	Sufu	Rims2
																	Sulf2	Rnaseh2a
																	Supt6h	Rnasel
																	Surf1	Rnd2
																	Surf2	Rnd3
																	Syde2	Rnf139
																	Syncrip	Rnf165
																	Tacc3	Rnf217
																	Taf11	Rnf220
																	Taf1d	Rnf41
																	Taf8	Rnf5
																	Taf9	Robo1
																	Tagln2	Robo2
																	Tal1	Robo3
																	Tapbp	Rora
																	Tarbp2	Rpl35
																	Tardbp	Rpp25
																	Tbc1d10b	Rprd2
																	Tbc1d13	Rprm
																	Tbc1d24	Rraga
																	Tbcc	Rragd
																	Tbl1x	Rras
																	Tbl1xr1	Rrs1
																	Tbp	Rsbn1l
																	Tbx1	Rspo1
																	Tbx18	Rspo3
																	Tbx2	Rsrc1
																	Tbx20	Rsrc2
																	Tbx3	Rtbdn
																	Tcea3	Rtn2
																	Tcf15	Rtn4rl1
																	Tcf19	Rtn4rl2
																	Tcf4	Runx1
																	Tcf7l2	Runx1t1
																	Tcfap2a	Runx2
																	Tcfap2b	Rybp
																	Tcfap2c	S100a10
																	Tcfap4	Sall1
																	Tcfcp2l1	Sall3
																	Tcfe3	Sall4
																	Tcfeb	Samd10
																	Tcl1	Samd4
																	Tcta	Sap30l
																	Tcte2	Sart3
																	Tdgf1	Satb2
																	Tet2	Sc4mol
																	Tfrc	Scaf1
																	Tgfb1	Scarf2
																	Tgif1	Scd2
																	Tgif2	Schip1
																	Thap2	Scn1a
																	Thoc6	Scn2b
																	Thra	Scn4b
																	Thrap3	Scrt1
																	Tial1	Scrt2
																	Timp1	Scube3
																	Tiparp	Sdc4
																	Tlcd1	Sdhaf1
																	Tle1	Sdk1
																	Tle3	Sdk2
																	Tle4	Sel1l3
																	Tln1	Sema3a
																	Tlx3	Sema3f
																	Tm7sf3	Sema4b
																	Tmc6	Sema5a
																	Tmc8	Sema5b
																	Tmed7	Sema6a
																	Tmem102	Sema6b
																	Tmem129	Sema7a
																	Tmem131	2018-09-09
																	Tmem198	Serf2
																	Tmem39a	Serpine2
																	Tmem47	Serpinh1
																	Tmem57	Set
																	Tmem59l	Setbp1
																	Tmem69	Setd7
																	Tmem79	Sez6
																	Tmem8	Sez6l
																	Tmem88	Sfmbt2
																	Tmpo	Sfrp1
																	Tmsb10	Sfrp2
																	Tnfrsf12a	Sgcb
																	Tnfsf13	Sgms1
																	Tnk2	Sgpp1
																	Tnks2	Sh2d4a
																	Tnpo2	Sh3d20
																	Tnrc18	Sh3pxd2a
																	Tob2	Shank1
																	Tomm20	Shank3
																	Tomm70a	Shb
																	Tpm1	Shc3
																	Tra2b	Shh
																	Traf7	Shisa3
																	Trap1a	Shisa5
																	Trappc1	Shisa6
																	Trappc4	Shisa9
																	Trerf1	Shox2
																	Trib1	Siah1a
																	Trib3	Sik1
																	Trim23	Sik3
																	Trim25	Sim1
																	Trim28	Sim2
																	Trim59	Sin3a
																	Trim71	Six1
																	Trim8	Six2
																	Triml2	Six3
																	Trip10	Six4
																	Trip12	Six6
																	Trmt1	Skil
																	Trmt2a	Skor1
																	Trp53	Skor2
																	Trp53i11	Skp1a
																	Trp73	Slain2
																	Tsc1	Slc12a4
																	Tsc22d1	Slc17a6
																	Tsc22d2	Slc18a3
																	Tsc22d4	Slc19a2
																	Tshz1	Slc1a2
																	Tshz3	Slc1a5
																	Tsr1	Slc24a4
																	Ttc39b	Slc25a13
																	Ttc9c	Slc26a10
																	Tuba1b	Slc26a4
																	Tuba1c	Slc26a7
																	Tubb2b	Slc27a1
																	Tubb5	Slc29a1
																	Twist1	Slc2a13
																	Twistnb	Slc32a1
																	Txlng	Slc35d3
																	Txn1	Slc38a1
																	Txndc12	Slc38a2
																	Txnip	Slc39a10
																	Txnl1	Slc43a1
																	Txnrd1	Slc43a2
																	Tyw1	Slc44a5
																	U2af2	Slc6a5
																	Uba2	Slc7a5
																	Uba3	Slc9a3r1
																	Uba5	Slit2
																	Uba52	Slitrk1
																	Ubap2l	Slitrk3
																	Ubb	Slitrk5
																	Ube2b	Smad3
																	Ube2d3	Smad6
																	Ube2h	Smad7
																	Ube2m	Smad9
																	Ube2r2	Smarca2
																	Ubl3	Smarcd3
																	Ubl5	Smc4
																	Ubqln2	Smg7
																	Ubr3	Snap25
																	Ubr5	Snca
																	Ubr7	Snrnp35
																	Ubtd1	Sntb1
																	Ubtf	Sntb2
																	Uck2	Snx1
																	Ucp2	Snx18
																	Ulk1	Snx33
																	Uncx	Socs3
																	Ung	Socs7
																	Upp1	Sorcs3
																	Uqcrh	Sos1
																	Usp1	Sost
																	Usp46	Sox1
																	Usp48	Sox11
																	Usp7	Sox12
																	Usp9x	Sox14
																	Utf1	Sox17
																	Utp18	Sox2
																	Utp3	Sox21
																	Vapa	Sox3
																	Vars	Sox4
																	Vasp	Sox6
																	Vat1	Sox7
																	Vcan	Sox9
																	Vdac1	Sp5
																	Vegfa	Sp8
																	Vegfc	Sp9
																	Vgf	Spag9
																	Vim	Spata18
																	Vps52	Spen
																	Vrk3	Sphk1
																	Wasf1	Spice1
																	Wasf2	Spire2
																	Wbp7	Spnb1
																	Wdr45	Spred1
																	Wdr8	Spry2
																	Wee1	Spsb1
																	Wibg	Spsb4
																	Wnk1	Srcin1
																	Wnt11	Srgap3
																	Wnt5a	Srrm4
																	Wrap53	Ssbp2
																	Wsb2	Ssbp3
																	Wtap	Ssbp4
																	Xpnpep3	Sstr1
																	Xpo1	Sstr2
																	Xrn2	St3gal1
																	Ybx1	St3gal5
																	Ywhae	St6gal1
																	Ywhag	St6galnac6
																	Ywhaq	St8sia2
																	Ywhaz	St8sia4
																	Yy1	Stag1
																	Zadh2	Stat5b
																	Zbtb1	Stc2
																	Zbtb10	Steap3
																	Zbtb11	Stk11ip
																	Zbtb12	Stk4
																	Zbtb2	Stmn2
																	Zbtb22	Stox1
																	Zbtb25	Stt3b
																	Zbtb37	Stx16
																	Zbtb45	Stxbp6
																	Zbtb7a	Sulf2
																	Zbtb7b	Susd3
																	Zbtb8a	Sv2c
																	Zc3h10	Sycn
																	Zc3h12a	Sykb
																	Zc3h4	Syncrip
																	Zcchc2	Syne2
																	Zcchc3	Syt2
																	Zcwpw1	Syt6
																	Zeb2	Syt9
																	Zfand5	T
																	Zfc3h1	Tab2
																	Zfp13	Tacstd2
																	Zfp143	Taf8
																	Zfp207	Tal1
																	Zfp217	Tanc1
																	Zfp219	Tarbp2
																	Zfp280b	Tbc1d15
																	Zfp292	Tbc1d24
																	Zfp296	Tbr1
																	Zfp36	Tbx1
																	Zfp367	Tbx15
																	Zfp36l1	Tbx18
																	Zfp36l2	Tbx2
																	Zfp42	Tbx20
																	Zfp423	Tbx3
																	Zfp428	Tbx4
																	Zfp462	Tbx5
																	Zfp473	Tcf21
																	Zfp503	Tcf4
																	Zfp516	Tcfap2a
																	Zfp521	Tcfap2b
																	Zfp524	Tcfap2c
																	Zfp526	Tcfap2d
																	Zfp532	Tcfap2e
																	Zfp536	Tcfap4
																	Zfp553	Tchh
																	Zfp568	Tdgf1
																	Zfp57	Tesc
																	Zfp598	Tgfb1
																	Zfp605	Tgfb2
																	Zfp661	Thbs1
																	Zfp703	Thra
																	Zfp704	Thtpa
																	Zfp710	Tia1
																	Zfp740	Tifa
																	Zfp78	Timp3
																	Zfp827	Tiparp
																	Zfp91	Tjp1
																	Zfp942	Tjp3
																	Zfp943	Tlcd1
																	Zfpm1	Tle2
																	Zfr	Tle3
																	Zfx	Tlx1
																	Zic1	Tlx2
																	Zic2	Tlx3
																	Zic3	Tm9sf2
																	Zic4	Tmc5
																	Zic5	Tmc6
																	Zmiz1	Tmc8
																	Zmynd8	Tmeff2
																	Znfx1	Tmem102
																	Znhit2-ps	Tmem107
																	Znrf2	Tmem132b
																	Zscan10	Tmem132e
																	Zswim6	Tmem149
																	Zwilch	Tmem151a
																		Tmem151b
																		Tmem159
																		Tmem210
																		Tmem38b
																		Tmem51
																		Tmem59l
																		Tmod1
																		Tmtc1
																		Tnfaip3
																		Tnfrsf12a
																		Tnfrsf19
																		Tnfrsf1a
																		Tnks2
																		Tnpo2
																		Tnrc18
																		Tnrc6b
																		Tob1
																		Tob2
																		Tomm34
																		Top2b
																		Tox3
																		Tpcn1
																		Tpd52
																		Tpm1
																		Tppp2
																		Tram2
																		Trerf1
																		Trib1
																		Trib2
																		Trim32
																		Trim46
																		Trim59
																		Trim67
																		Trim7
																		Trim8
																		Trim9
																		Trio
																		Trip10
																		Trip12
																		Trit1
																		Trp53i11
																		Trp53i13
																		Trp73
																		Trpc4
																		Trpc6
																		Tsc1
																		Tsc22d2
																		Tshz1
																		Tshz2
																		Tshz3
																		Tspan4
																		Tspyl1
																		Ttc23
																		Ttc8
																		Ttc9c
																		Tubb5
																		Twist1
																		Twist2
																		Txndc12
																		Txnip
																		U2af1l4
																		Ubb
																		Ubc
																		Ube2b
																		Ube2g1
																		Ube2h
																		Ube2k
																		Ube2ql1
																		Ube2v1
																		Ube4b
																		Ubl3
																		Ubn2
																		Ubtf
																		Ucp2
																		Ugcg
																		Unc13a
																		Unc5a
																		Unc5b
																		Unc5c
																		Uncx
																		Upf1
																		Upp1
																		Ush1g
																		Usp2
																		Usp25
																		Usp3
																		Usp7
																		Utp6
																		Vapa
																		Vash1
																		Vasp
																		Vat1
																		Vav1
																		Vax1
																		Vax2
																		Vax2os2
																		Vcan
																		Vcpip1
																		Vdac3
																		Vegfa
																		Vgf
																		Vgll2
																		Vim
																		Vipr1
																		Vldlr
																		Vrtn
																		Vsnl1
																		Vstm2a
																		Vstm2b
																		Vsx2
																		Vwc2
																		Wasl
																		Wdr20a
																		Wdr8
																		Wdr82
																		Wee1
																		Wif1
																		Wipi1
																		Wnk1
																		Wnt1
																		Wnt10b
																		Wnt11
																		Wnt3
																		Wnt3a
																		Wnt5a
																		Wnt6
																		Wnt7b
																		Wsb2
																		Wt1
																		Wtap
																		Wwtr1
																		Xkr4
																		Ybx2
																		Yif1a
																		Ypel2
																		Ypel4
																		Ywhaz
																		Yy1
																		Zadh2
																		Zbtb16
																		Zbtb46
																		Zbtb5
																		Zbtb7a
																		Zbtb7b
																		Zc3h15
																		Zc3h4
																		Zc3hav1
																		Zcchc11
																		Zcchc2
																		Zcchc24
																		Zcchc3
																		Zdbf2
																		Zdhhc14
																		Zdhhc22
																		Zeb2
																		Zfand3
																		Zfand5
																		Zfhx2
																		Zfhx4
																		Zfp217
																		Zfp238
																		Zfp277
																		Zfp292
																		Zfp36
																		Zfp362
																		Zfp36l1
																		Zfp36l2
																		Zfp37
																		Zfp385b
																		Zfp397
																		Zfp423
																		Zfp462
																		Zfp503
																		Zfp516
																		Zfp52
																		Zfp521
																		Zfp532
																		Zfp534
																		Zfp536
																		Zfp553
																		Zfp592
																		Zfp593
																		Zfp608
																		Zfp609
																		Zfp639
																		Zfp677
																		Zfp68
																		Zfp687
																		Zfp692
																		Zfp710
																		Zfp78
																		Zfp804a
																		Zfp827
																		Zfp931
																		Zfp958
																		Zfr
																		Zfyve28
																		Zhx1
																		Zhx2
																		Zic1
																		Zic2
																		Zic4
																		Zic5
																		Zmiz1
																		Znfx1
																		Znrf1
																		Znrf2
																		Znrf4
																		Zranb3
																		Zswim6

## Sheet: spleen
DMV regions
chr1	4480500	4487500
chr1	5007500	5014500
chr1	19088500	19103500
chr1	19194500	19219500
chr1	19220500	19228500
chr1	21949500	21954500
chr1	24617500	24623500
chr1	42740500	42757500
chr1	42758500	42765500
chr1	42766500	42772500
chr1	57025500	57041500
chr1	59818500	59823500
chr1	62749500	62754500
chr1	66860500	66865500
chr1	69729500	69736500
chr1	72915500	72923500
chr1	74282500	74287500
chr1	74815500	74820500
chr1	74900500	74906500
chr1	74927500	74934500
chr1	74993500	74999500
chr1	75441500	75448500
chr1	78188500	78202500
chr1	78204500	78216500
chr1	82286500	82291500
chr1	84832500	84837500
chr1	88421500	88426500
chr1	92949500	92954500
chr1	97559500	97566500
chr1	107885500	107891500
chr1	121315500	121321500
chr1	122489500	122504500
chr1	122508500	122513500
chr1	123072500	123077500
chr1	127330500	127335500
chr1	133903500	133908500
chr1	135026500	135033500
chr1	138841500	138847500
chr1	140736500	140741500
chr1	148341500	148346500
chr1	153189500	153194500
chr1	157579500	157591500
chr1	162963500	162968500
chr1	167635500	167640500
chr1	169617500	169625500
chr1	179370500	179375500
chr1	180264500	180269500
chr1	180456500	180461500
chr1	186539500	186545500
chr1	186554500	186560500
chr1	189427500	189434500
chr1	191991500	191999500
chr1	193005500	193011500
chr1	193217500	193222500
chr10	4538500	4543500
chr10	13683500	13689500
chr10	19071500	19077500
chr10	20875500	20882500
chr10	21710500	21715500
chr10	21868500	21876500
chr10	22531500	22540500
chr10	26092500	26097500
chr10	28863500	28868500
chr10	36855500	36861500
chr10	41993500	41999500
chr10	42296500	42313500
chr10	42349500	42357500
chr10	43296500	43301500
chr10	50610500	50626500
chr10	51740500	51746500
chr10	53792500	53797500
chr10	61590500	61600500
chr10	66997500	67003500
chr10	67737500	67745500
chr10	75295500	75301500
chr10	79315500	79321500
chr10	79610500	79616500
chr10	79951500	79969500
chr10	80136500	80142500
chr10	80391500	80397500
chr10	80595500	80602500
chr10	84216500	84223500
chr10	86947500	86958500
chr10	92622500	92627500
chr10	94876500	94881500
chr10	96078500	96083500
chr10	98722500	98729500
chr10	102487500	102495500
chr10	119909500	119916500
chr10	120910500	120915500
chr10	126724500	126729500
chr10	126775500	126780500
chr10	126945500	126950500
chr10	127527500	127532500
chr10	127845500	127850500
chr11	3188300	3194300
chr11	11584300	11593300
chr11	18770300	18779300
chr11	18913300	18922300
chr11	20639300	20644300
chr11	21892300	21905300
chr11	22756300	22761300
chr11	23668300	23673300
chr11	23973300	23984300
chr11	32430300	32435300
chr11	33096300	33106300
chr11	44429300	44434300
chr11	48666300	48673300
chr11	48681300	48686300
chr11	49061300	49066300
chr11	51977300	51982300
chr11	57821300	57826300
chr11	59101300	59107300
chr11	62362300	62368300
chr11	63732300	63740300
chr11	68908300	68914300
chr11	68931300	68940300
chr11	69179300	69184300
chr11	69228300	69234300
chr11	69613300	69618300
chr11	70464300	70471300
chr11	74641300	74647300
chr11	74978300	74988300
chr11	77793300	77799300
chr11	82199300	82204300
chr11	83662300	83669300
chr11	84335300	84343300
chr11	85642300	85650300
chr11	85651300	85658300
chr11	85703300	85709300
chr11	86397300	86402300
chr11	87569300	87574300
chr11	89159300	89165300
chr11	92958300	92963300
chr11	94332300	94338300
chr11	94850300	94856300
chr11	95865300	95871300
chr11	96032300	96047300
chr11	96053300	96068300
chr11	96140300	96149300
chr11	96153300	96158300
chr11	97393300	97398300
chr11	97520300	97526300
chr11	97560300	97565300
chr11	98177300	98191300
chr11	98802300	98807300
chr11	101029300	101038300
chr11	101325300	101330300
chr11	102177300	102182300
chr11	102805300	102810300
chr11	103632300	103637300
chr11	104091300	104096300
chr11	104300300	104305300
chr11	107652300	107657300
chr11	112640300	112648300
chr11	115022300	115027300
chr11	116391300	116396300
chr11	116711300	116716300
chr11	117640300	117645300
chr11	118901300	118921300
chr11	118944300	118953300
chr11	119406300	119411300
chr11	120091300	120100300
chr11	120207300	120213300
chr12	12943500	12950500
chr12	25779500	25786500
chr12	28023500	28028500
chr12	34638500	34645500
chr12	50473500	50479500
chr12	50480500	50496500
chr12	50498500	50503500
chr12	54347500	54355500
chr12	57627500	57642500
chr12	57709500	57717500
chr12	57787500	57802500
chr12	58634500	58654500
chr12	62621500	62627500
chr12	66065500	66070500
chr12	74038500	74044500
chr12	74136500	74156500
chr12	77467500	77474500
chr12	81211500	81218500
chr12	84825500	84830500
chr12	84970500	84975500
chr12	85909500	85914500
chr12	96928500	96935500
chr12	100797500	100804500
chr12	105708500	105717500
chr12	109238500	109244500
chr12	110029500	110034500
chr12	111424500	111429500
chr12	111515500	111523500
chr12	118389500	118394500
chr12	120077500	120090500
chr13	5859500	5864500
chr13	14154500	14159500
chr13	22131500	22136500
chr13	23621500	23628500
chr13	23661500	23668500
chr13	23851500	23856500
chr13	29040500	29046500
chr13	31705500	31721500
chr13	31891500	31903500
chr13	36814500	36820500
chr13	36822500	36829500
chr13	40796500	40812500
chr13	40817500	40831500
chr13	40832500	40840500
chr13	42143500	42149500
chr13	44824500	44830500
chr13	46057500	46063500
chr13	48752500	48766500
chr13	51939500	51945500
chr13	53073500	53078500
chr13	53556500	53562500
chr13	53566500	53572500
chr13	55926500	55933500
chr13	55934500	55939500
chr13	56349500	56355500
chr13	56356500	56362500
chr13	63663500	63670500
chr13	72093500	72105500
chr13	72764500	72778500
chr13	73396500	73403500
chr13	73404500	73410500
chr13	78316500	78322500
chr13	78332500	78344500
chr13	78346500	78351500
chr13	81020500	81026500
chr13	83662500	83667500
chr13	83851500	83874500
chr13	84483500	84489500
chr13	89877500	89883500
chr13	95638500	95648500
chr13	95649500	95656500
chr13	99121500	99139500
chr13	99270500	99277500
chr13	105074500	105079500
chr13	108677500	108682500
chr13	112594500	112600500
chr13	113775500	113781500
chr13	115246500	115251500
chr13	117493500	117501500
chr14	12384100	12390100
chr14	13170100	13183100
chr14	22803100	22810100
chr14	26276100	26282100
chr14	29317100	29325100
chr14	33273100	33279100
chr14	35631100	35637100
chr14	47004100	47011100
chr14	47500100	47506100
chr14	49280100	49291100
chr14	51707100	51712100
chr14	52719100	52724100
chr14	58688100	58696100
chr14	62299100	62304100
chr14	63862100	63872100
chr14	63880100	63891100
chr14	65204100	65210100
chr14	67847100	67859100
chr14	69787100	69795100
chr14	70474100	70480100
chr14	75576100	75582100
chr14	79915100	79920100
chr14	80167100	80175100
chr14	84842100	84848100
chr14	100681100	100687100
chr14	104856100	104874100
chr14	106293100	106299100
chr14	118624100	118639100
chr14	122870100	122890100
chr15	7759500	7766500
chr15	8391500	8397500
chr15	11833500	11838500
chr15	35222500	35233500
chr15	36720500	36725500
chr15	38227500	38232500
chr15	38399500	38404500
chr15	59477500	59482500
chr15	61814500	61821500
chr15	67003500	67010500
chr15	74344500	74350500
chr15	74760500	74765500
chr15	74784500	74789500
chr15	75574500	75579500
chr15	76025500	76030500
chr15	76349500	76354500
chr15	77667500	77673500
chr15	79721500	79727500
chr15	81686500	81691500
chr15	84682500	84688500
chr15	85406500	85414500
chr15	96113500	96120500
chr15	97829500	97836500
chr15	98461500	98466500
chr15	98606500	98611500
chr15	98619500	98624500
chr15	98633500	98639500
chr15	98724500	98729500
chr15	99051500	99057500
chr15	102739500	102771500
chr15	102775500	102817500
chr15	102824500	102831500
chr15	102861500	102866500
chr15	102888500	102893500
chr15	103068500	103075500
chr16	11981300	11986300
chr16	23981300	23990300
chr16	30061300	30069300
chr16	38087300	38093300
chr16	49852300	49860300
chr16	52450300	52455300
chr16	67617300	67622300
chr16	85800300	85806300
chr16	91219300	91231300
chr16	91268300	91273300
chr16	94078300	94090300
chr16	94092300	94098300
chr17	4993300	4999300
chr17	8990300	8996300
chr17	10509300	10514300
chr17	15511300	15516300
chr17	23670300	23676300
chr17	26973300	26988300
chr17	27691300	27696300
chr17	28826300	28831300
chr17	29168300	29173300
chr17	29530300	29535300
chr17	29625300	29633300
chr17	34253300	34261300
chr17	35183300	35189300
chr17	36002300	36008300
chr17	36052300	36057300
chr17	39980300	39986300
chr17	44870300	44876300
chr17	48231300	48238300
chr17	53705300	53710300
chr17	56611300	56616300
chr17	57385300	57390300
chr17	57413300	57421300
chr17	63228300	63234300
chr17	71196300	71204300
chr17	84579300	84589300
chr17	86007300	86026300
chr17	86078300	86092300
chr17	88462300	88467300
chr17	93597300	93605300
chr18	4350300	4355300
chr18	7001300	7006300
chr18	9210300	9215300
chr18	11048300	11055300
chr18	14127300	14133300
chr18	21809300	21815300
chr18	35987300	35993300
chr18	38368300	38374300
chr18	42552300	42563300
chr18	46682300	46687300
chr18	47525300	47531300
chr18	53620300	53629300
chr18	55145300	55153300
chr18	64490300	64508300
chr18	66094300	66100300
chr18	75525300	75532300
chr18	77081300	77090300
chr18	77091300	77100300
chr18	77799300	77804300
chr18	81178300	81188300
chr18	83078300	83085300
chr18	84254300	84259300
chr19	3321300	3326300
chr19	4300300	4306300
chr19	5487300	5492300
chr19	5724300	5729300
chr19	5797300	5805300
chr19	5841300	5847300
chr19	6398300	6403300
chr19	12083300	12088300
chr19	12867300	12874300
chr19	16944300	16953300
chr19	21345300	21351300
chr19	24971300	24977300
chr19	25676300	25690300
chr19	25743300	25751300
chr19	26678300	26683300
chr19	32829300	32836300
chr19	37507300	37512300
chr19	37770300	37775300
chr19	43458300	43463300
chr19	43684300	43691300
chr19	44820300	44837300
chr19	45088300	45093300
chr19	45148300	45156300
chr19	45224300	45239300
chr19	45295300	45316300
chr19	46112300	46121300
chr19	46573300	46580300
chr19	48278300	48283300
chr19	53384300	53389300
chr19	58527300	58532300
chr19	59242300	59248300
chr19	59265300	59271300
chr19	59416300	59421300
chr19	59525300	59546300
chr2	9797700	9806700
chr2	9808700	9819700
chr2	10289700	10297700
chr2	18609700	18621700
chr2	19363700	19379700
chr2	22473700	22481700
chr2	25432700	25437700
chr2	28763700	28775700
chr2	30324700	30330700
chr2	30995700	31000700
chr2	31489700	31498700
chr2	33483700	33502700
chr2	35956700	35961700
chr2	38199700	38215700
chr2	44963700	44969700
chr2	56965700	56970700
chr2	58006700	58013700
chr2	61641700	61647700
chr2	70308700	70315700
chr2	70395700	70406700
chr2	71363700	71386700
chr2	72813700	72819700
chr2	73100700	73119700
chr2	74489700	74509700
chr2	74513700	74532700
chr2	74533700	74539700
chr2	74548700	74553700
chr2	74570700	74579700
chr2	79093700	79098700
chr2	79293700	79300700
chr2	84725700	84730700
chr2	94079700	94087700
chr2	97305700	97310700
chr2	104960700	104975700
chr2	105499700	105530700
chr2	106531700	106536700
chr2	109513700	109519700
chr2	115677700	115682700
chr2	115885700	115894700
chr2	118723700	118728700
chr2	122120700	122128700
chr2	127159700	127164700
chr2	127947700	127954700
chr2	146042700	146050700
chr2	146658700	146665700
chr2	147003700	147021700
chr2	147185700	147200700
chr2	147854700	147868700
chr2	147869700	147875700
chr2	158431700	158442700
chr2	160186700	160197700
chr2	162483700	162489700
chr2	163466700	163472700
chr2	164791700	164796700
chr2	169952700	169960700
chr2	172369700	172379700
chr2	180623700	180630700
chr3	5209900	5216900
chr3	8664900	8669900
chr3	17691900	17696900
chr3	17948900	17956900
chr3	30403900	30409900
chr3	34537900	34556900
chr3	34557900	34566900
chr3	38782900	38787900
chr3	45178900	45186900
chr3	52070900	52075900
chr3	58216900	58223900
chr3	60275900	60280900
chr3	66773900	66789900
chr3	87799900	87804900
chr3	87941900	87950900
chr3	88003900	88014900
chr3	88423900	88428900
chr3	89122900	89127900
chr3	89193900	89200900
chr3	89882900	89887900
chr3	93246900	93252900
chr3	95461900	95467900
chr3	96289900	96294900
chr3	96302900	96307900
chr3	96359900	96365900
chr3	99042900	99048900
chr3	99051900	99060900
chr3	106837900	106842900
chr3	127327900	127339900
chr3	128896900	128908900
chr3	128909900	128930900
chr3	130807900	130816900
chr3	143863900	143869900
chr3	145310900	145316900
chr3	148648900	148654900
chr3	151871900	151877900
chr3	153988900	153999900
chr4	9770300	9777300
chr4	11311300	11317300
chr4	21603300	21618300
chr4	22403300	22427300
chr4	41640300	41645300
chr4	43570300	43576300
chr4	44713300	44721300
chr4	44723300	44730300
chr4	45541300	45546300
chr4	46355300	46361300
chr4	46463300	46468300
chr4	48055300	48062300
chr4	54957300	54963300
chr4	59558300	59563300
chr4	63060300	63067300
chr4	82149300	82155300
chr4	87676300	87682300
chr4	88916300	88931300
chr4	88932300	88937300
chr4	94716300	94721300
chr4	99316300	99327300
chr4	102240300	102247300
chr4	106580300	106585300
chr4	109335300	109340300
chr4	109645300	109661300
chr4	115607300	115614300
chr4	117164300	117170300
chr4	124333300	124338300
chr4	125163300	125170300
chr4	126409300	126414300
chr4	126697300	126702300
chr4	129496300	129501300
chr4	129660300	129666300
chr4	132529300	132534300
chr4	133306300	133311300
chr4	133572300	133577300
chr4	133715300	133721300
chr4	138008300	138013300
chr4	139374300	139391300
chr4	139799300	139804300
chr4	140255300	140260300
chr4	140854300	140859300
chr4	148177300	148182300
chr5	3339700	3345700
chr5	20453700	20458700
chr5	22936700	22943700
chr5	28482700	28504700
chr5	28784700	28794700
chr5	29796700	29808700
chr5	32434700	32439700
chr5	33772700	33779700
chr5	35721700	35745700
chr5	37631700	37637700
chr5	38207700	38223700
chr5	42142700	42160700
chr5	48372700	48378700
chr5	52502700	52508700
chr5	58104700	58112700
chr5	65193700	65198700
chr5	67484700	67494700
chr5	67617700	67624700
chr5	75470700	75481700
chr5	75543700	75553700
chr5	75970700	75975700
chr5	96588700	96593700
chr5	98607700	98619700
chr5	102085700	102098700
chr5	106875700	106901700
chr5	108151700	108156700
chr5	108794700	108799700
chr5	115220700	115226700
chr5	115604700	115609700
chr5	115937700	115942700
chr5	118618700	118624700
chr5	120107700	120116700
chr5	120117700	120124700
chr5	120132700	120137700
chr5	120243700	120258700
chr5	120279700	120295700
chr5	120873700	120891700
chr5	122282700	122289700
chr5	123585700	123595700
chr5	123843700	123848700
chr5	126010700	126015700
chr5	129103700	129108700
chr5	133016700	133021700
chr5	137039700	137045700
chr5	137503700	137509700
chr5	138068700	138073700
chr5	138185700	138191700
chr5	139468700	139475700
chr5	140013700	140034700
chr5	141081700	141087700
chr5	143574700	143585700
chr5	143665700	143671700
chr5	147996700	148005700
chr5	148078700	148090700
chr5	148110700	148120700
chr5	148123700	148129700
chr5	148533700	148538700
chr6	6803300	6833300
chr6	8898300	8903300
chr6	14847300	14853300
chr6	23192300	23208300
chr6	28081300	28086300
chr6	29476300	29481300
chr6	30121300	30128300
chr6	31166300	31171300
chr6	38480300	38486300
chr6	48653300	48658300
chr6	49164300	49169300
chr6	51119300	51131300
chr6	51416300	51422300
chr6	52170300	52185300
chr6	52193300	52205300
chr6	52207300	52218300
chr6	52260300	52267300
chr6	64677300	64685300
chr6	83645300	83655300
chr6	83656300	83669300
chr6	84533300	84541300
chr6	85135300	85142300
chr6	86473300	86479300
chr6	92889300	92895300
chr6	99468300	99474300
chr6	113024300	113030300
chr6	117855300	117860300
chr6	117865300	117870300
chr6	119428300	119433300
chr6	119985300	119990300
chr6	126112300	126118300
chr6	127097300	127106300
chr6	127716300	127721300
chr6	134875300	134881300
chr6	136885300	136891300
chr7	4604900	4611900
chr7	16629900	16635900
chr7	16892900	16899900
chr7	16983900	16990900
chr7	17365900	17370900
chr7	17425900	17431900
chr7	17608900	17613900
chr7	17644900	17649900
chr7	19853900	19858900
chr7	25685900	25690900
chr7	28113900	28122900
chr7	29159900	29169900
chr7	29592900	29598900
chr7	31238900	31243900
chr7	35436900	35441900
chr7	37477900	37484900
chr7	38552900	38559900
chr7	51611900	51616900
chr7	51841900	51848900
chr7	52958900	52963900
chr7	56886900	56894900
chr7	57162900	57172900
chr7	58876900	58884900
chr7	71080900	71085900
chr7	75094900	75099900
chr7	77423900	77428900
chr7	77468900	77483900
chr7	77486900	77499900
chr7	77501900	77516900
chr7	80680900	80686900
chr7	80698900	80704900
chr7	86640900	86654900
chr7	86678900	86690900
chr7	87168900	87174900
chr7	90012900	90017900
chr7	103356900	103361900
chr7	105982900	105988900
chr7	109394900	109399900
chr7	117767900	117775900
chr7	138682900	138701900
chr7	139788900	139793900
chr7	144500900	144514900
chr7	146766900	146772900
chr7	147232900	147237900
chr7	148659900	148664900
chr7	149279900	149284900
chr7	149843900	149848900
chr7	152122900	152129900
chr8	11553700	11559700
chr8	12381700	12403700
chr8	13673700	13678700
chr8	26207700	26214700
chr8	35037700	35042700
chr8	35867700	35873700
chr8	46019700	46025700
chr8	47375700	47382700
chr8	47823700	47828700
chr8	48494700	48499700
chr8	59797700	59803700
chr8	59809700	59815700
chr8	73011700	73019700
chr8	73130700	73136700
chr8	79421700	79427700
chr8	80947700	80952700
chr8	80957700	80962700
chr8	87183700	87189700
chr8	87223700	87232700
chr8	87498700	87504700
chr8	89990700	89998700
chr8	90480700	90486700
chr8	91563700	91571700
chr8	94321700	94331700
chr8	94878700	94891700
chr8	105306700	105311700
chr8	108128700	108133700
chr8	111219700	111224700
chr8	114059700	114064700
chr8	118228700	118233700
chr8	123009700	123015700
chr8	123057700	123064700
chr8	123602700	123609700
chr8	123636700	123643700
chr8	123648700	123653700
chr8	124803700	124810700
chr8	125221700	125226700
chr8	129110700	129120700
chr9	16303300	16308300
chr9	20833300	20840300
chr9	20968300	20974300
chr9	24574300	24586300
chr9	31719300	31725300
chr9	32346300	32352300
chr9	37237300	37244300
chr9	37359300	37364300
chr9	40607300	40612300
chr9	40679300	40689300
chr9	44410300	44416300
chr9	44686300	44692300
chr9	55386300	55395300
chr9	56918300	56926300
chr9	57484300	57489300
chr9	58043300	58052300
chr9	59330300	59336300
chr9	61216300	61223300
chr9	62187300	62193300
chr9	62980300	63000300
chr9	63602300	63608300
chr9	63866300	63871300
chr9	66892300	66897300
chr9	69604300	69620300
chr9	72377300	72383300
chr9	74694300	74716300
chr9	79564300	79569300
chr9	79914300	79919300
chr9	81525300	81530300
chr9	87621300	87636300
chr9	89801300	89806300
chr9	91243300	91252300
chr9	91254300	91264300
chr9	91269300	91292300
chr9	91294300	91305300
chr9	98852300	98866300
chr9	99768300	99780300
chr9	100976300	100982300
chr9	114469300	114474300
chr9	119889300	119894300
chr9	122477300	122483300
chrX	11653700	11659700
chrX	11663700	11669700
chrX	11709700	11714700

## Sheet: thymus
DMV regions
chr1	4480500	4487500
chr1	5008500	5014500
chr1	19086500	19103500
chr1	19194500	19219500
chr1	19220500	19228500
chr1	24618500	24623500
chr1	42740500	42757500
chr1	42758500	42765500
chr1	42766500	42771500
chr1	57025500	57041500
chr1	62749500	62754500
chr1	66860500	66865500
chr1	69729500	69736500
chr1	72915500	72923500
chr1	74282500	74287500
chr1	74900500	74906500
chr1	74927500	74934500
chr1	74994500	74999500
chr1	75441500	75448500
chr1	78183500	78201500
chr1	78203500	78216500
chr1	82286500	82291500
chr1	88420500	88427500
chr1	92949500	92954500
chr1	93075500	93080500
chr1	97559500	97565500
chr1	107885500	107891500
chr1	121315500	121321500
chr1	122489500	122504500
chr1	122508500	122513500
chr1	129099500	129104500
chr1	133903500	133908500
chr1	135026500	135032500
chr1	138153500	138158500
chr1	138842500	138847500
chr1	139794500	139800500
chr1	153189500	153194500
chr1	157579500	157591500
chr1	167634500	167640500
chr1	169617500	169624500
chr1	180264500	180269500
chr1	180456500	180461500
chr1	186540500	186545500
chr1	189427500	189434500
chr1	191991500	191999500
chr1	193005500	193010500
chr1	193216500	193222500
chr10	13683500	13689500
chr10	19071500	19077500
chr10	20876500	20882500
chr10	21867500	21874500
chr10	22531500	22540500
chr10	26092500	26097500
chr10	29252500	29257500
chr10	36855500	36861500
chr10	41992500	41999500
chr10	42296500	42313500
chr10	42350500	42357500
chr10	42890500	42895500
chr10	50610500	50626500
chr10	51740500	51749500
chr10	53792500	53797500
chr10	61590500	61599500
chr10	66647500	66652500
chr10	66997500	67002500
chr10	67737500	67743500
chr10	69556500	69561500
chr10	75295500	75301500
chr10	79315500	79321500
chr10	79446500	79451500
chr10	79610500	79615500
chr10	79950500	79962500
chr10	80136500	80142500
chr10	80391500	80396500
chr10	80595500	80602500
chr10	84216500	84223500
chr10	86950500	86958500
chr10	94876500	94881500
chr10	98723500	98728500
chr10	102487500	102495500
chr10	119910500	119916500
chr10	126724500	126729500
chr10	126775500	126780500
chr10	128180500	128186500
chr11	3188300	3194300
chr11	11584300	11593300
chr11	18770300	18779300
chr11	18914300	18921300
chr11	20639300	20644300
chr11	21891300	21905300
chr11	22756300	22761300
chr11	23973300	23984300
chr11	33098300	33106300
chr11	44429300	44434300
chr11	48666300	48673300
chr11	49060300	49067300
chr11	51668300	51673300
chr11	52093300	52098300
chr11	62363300	62368300
chr11	63732300	63739300
chr11	68908300	68913300
chr11	68931300	68940300
chr11	69178300	69184300
chr11	69228300	69235300
chr11	69613300	69618300
chr11	70465300	70471300
chr11	74642300	74647300
chr11	74978300	74988300
chr11	77325300	77330300
chr11	77793300	77799300
chr11	83662300	83669300
chr11	84335300	84344300
chr11	85642300	85652300
chr11	85653300	85658300
chr11	85703300	85709300
chr11	86397300	86402300
chr11	87561300	87572300
chr11	89159300	89165300
chr11	90248300	90253300
chr11	92958300	92963300
chr11	94850300	94856300
chr11	95865300	95870300
chr11	96033300	96044300
chr11	96060300	96068300
chr11	96142300	96149300
chr11	97392300	97398300
chr11	97520300	97526300
chr11	97560300	97565300
chr11	98177300	98191300
chr11	98798300	98804300
chr11	101030300	101038300
chr11	102177300	102182300
chr11	103124300	103129300
chr11	103631300	103636300
chr11	104091300	104096300
chr11	106647300	106652300
chr11	112639300	112647300
chr11	116711300	116716300
chr11	117640300	117645300
chr11	118901300	118921300
chr11	118944300	118953300
chr11	119406300	119411300
chr11	120091300	120100300
chr12	12943500	12950500
chr12	25779500	25786500
chr12	28023500	28029500
chr12	33637500	33642500
chr12	34638500	34645500
chr12	50479500	50497500
chr12	50498500	50503500
chr12	54346500	54354500
chr12	57627500	57642500
chr12	57711500	57717500
chr12	57788500	57802500
chr12	58635500	58653500
chr12	62621500	62626500
chr12	66063500	66069500
chr12	74037500	74046500
chr12	74136500	74156500
chr12	77467500	77474500
chr12	81211500	81217500
chr12	84825500	84831500
chr12	88285500	88291500
chr12	96928500	96935500
chr12	100797500	100804500
chr12	105708500	105717500
chr12	109235500	109245500
chr12	110029500	110034500
chr12	111515500	111523500
chr12	118389500	118394500
chr12	120073500	120089500
chr13	3356500	3361500
chr13	14154500	14159500
chr13	21249500	21254500
chr13	22131500	22136500
chr13	23622500	23627500
chr13	23661500	23668500
chr13	23851500	23856500
chr13	24891500	24896500
chr13	28972500	28977500
chr13	29039500	29046500
chr13	31705500	31721500
chr13	31892500	31903500
chr13	36815500	36820500
chr13	36823500	36829500
chr13	40796500	40801500
chr13	40802500	40810500
chr13	40820500	40830500
chr13	40832500	40840500
chr13	42143500	42149500
chr13	44824500	44830500
chr13	48753500	48765500
chr13	51939500	51945500
chr13	53073500	53078500
chr13	53556500	53562500
chr13	53566500	53571500
chr13	55926500	55933500
chr13	56357500	56362500
chr13	63663500	63670500
chr13	69875500	69880500
chr13	72094500	72102500
chr13	72764500	72770500
chr13	72772500	72778500
chr13	73397500	73410500
chr13	78317500	78327500
chr13	78332500	78343500
chr13	78346500	78351500
chr13	81020500	81026500
chr13	83852500	83862500
chr13	83863500	83874500
chr13	84483500	84489500
chr13	89877500	89883500
chr13	95638500	95648500
chr13	95649500	95656500
chr13	99121500	99132500
chr13	99133500	99138500
chr13	99270500	99276500
chr13	108677500	108682500
chr13	112595500	112600500
chr13	113776500	113781500
chr13	115246500	115251500
chr13	117495500	117501500
chr14	12384100	12390100
chr14	13169100	13182100
chr14	22804100	22810100
chr14	26276100	26282100
chr14	29317100	29325100
chr14	35631100	35637100
chr14	47005100	47011100
chr14	47501100	47506100
chr14	49281100	49291100
chr14	55135100	55140100
chr14	58688100	58696100
chr14	62299100	62304100
chr14	63859100	63872100
chr14	63880100	63890100
chr14	65204100	65210100
chr14	67847100	67859100
chr14	68741100	68746100
chr14	70474100	70480100
chr14	75577100	75582100
chr14	79915100	79924100
chr14	80167100	80175100
chr14	84842100	84849100
chr14	100681100	100687100
chr14	104856100	104869100
chr14	106293100	106299100
chr14	109309100	109314100
chr14	118624100	118639100
chr14	122870100	122890100
chr15	5189500	5194500
chr15	7759500	7766500
chr15	8391500	8397500
chr15	11833500	11838500
chr15	34011500	34016500
chr15	35221500	35233500
chr15	38227500	38232500
chr15	59477500	59482500
chr15	61814500	61820500
chr15	67004500	67010500
chr15	74345500	74350500
chr15	74759500	74766500
chr15	74784500	74790500
chr15	76025500	76030500
chr15	77668500	77673500
chr15	79721500	79726500
chr15	81686500	81691500
chr15	84682500	84687500
chr15	85406500	85414500
chr15	96113500	96120500
chr15	97830500	97836500
chr15	98461500	98466500
chr15	98619500	98625500
chr15	98633500	98639500
chr15	98698500	98703500
chr15	102739500	102760500
chr15	102762500	102774500
chr15	102777500	102798500
chr15	102800500	102809500
chr15	102861500	102866500
chr16	23980300	23991300
chr16	30062300	30069300
chr16	38087300	38093300
chr16	38711300	38716300
chr16	49853300	49859300
chr16	52450300	52455300
chr16	85800300	85806300
chr16	91219300	91231300
chr16	92822300	92827300
chr16	94081300	94089300
chr16	94092300	94098300
chr17	4993300	4998300
chr17	6982300	6988300
chr17	8990300	8996300
chr17	15511300	15516300
chr17	26973300	26988300
chr17	27691300	27696300
chr17	29168300	29173300
chr17	29530300	29535300
chr17	29625300	29633300
chr17	34253300	34261300
chr17	34739300	34744300
chr17	34763300	34769300
chr17	35183300	35189300
chr17	36002300	36008300
chr17	36052300	36057300
chr17	39980300	39986300
chr17	44870300	44876300
chr17	47641300	47646300
chr17	48231300	48237300
chr17	51968300	51974300
chr17	53705300	53710300
chr17	56611300	56616300
chr17	57385300	57390300
chr17	63228300	63234300
chr17	71196300	71204300
chr17	84579300	84589300
chr17	86005300	86026300
chr17	86079300	86092300
chr17	93597300	93604300
chr18	7001300	7007300
chr18	11048300	11056300
chr18	15306300	15311300
chr18	35988300	35994300
chr18	38369300	38374300
chr18	42553300	42559300
chr18	47525300	47531300
chr18	53620300	53629300
chr18	55146300	55153300
chr18	64489300	64507300
chr18	66094300	66100300
chr18	75525300	75533300
chr18	77081300	77089300
chr18	77091300	77100300
chr18	77799300	77804300
chr18	81180300	81188300
chr18	83078300	83085300
chr18	84254300	84259300
chr19	3321300	3326300
chr19	4300300	4306300
chr19	5487300	5492300
chr19	5797300	5805300
chr19	5842300	5847300
chr19	12083300	12088300
chr19	12867300	12873300
chr19	16944300	16952300
chr19	21345300	21351300
chr19	24971300	24977300
chr19	25676300	25690300
chr19	25742300	25751300
chr19	26678300	26683300
chr19	32829300	32836300
chr19	41101300	41106300
chr19	43458300	43463300
chr19	43681300	43691300
chr19	44367300	44372300
chr19	44820300	44836300
chr19	45148300	45156300
chr19	45228300	45233300
chr19	45295300	45314300
chr19	46112300	46121300
chr19	46573300	46580300
chr19	53384300	53389300
chr19	53976300	53981300
chr19	59239300	59248300
chr19	59264300	59271300
chr19	59416300	59421300
chr19	59529300	59538300
chr19	59539300	59546300
chr2	6637700	6644700
chr2	9797700	9805700
chr2	9808700	9819700
chr2	10289700	10297700
chr2	18610700	18620700
chr2	19364700	19380700
chr2	22473700	22481700
chr2	26057700	26063700
chr2	28763700	28769700
chr2	28770700	28775700
chr2	30995700	31000700
chr2	31489700	31498700
chr2	31935700	31940700
chr2	33483700	33493700
chr2	33494700	33502700
chr2	35945700	35950700
chr2	35956700	35961700
chr2	38198700	38215700
chr2	44963700	44969700
chr2	56965700	56970700
chr2	58007700	58013700
chr2	61640700	61647700
chr2	69421700	69426700
chr2	70308700	70315700
chr2	70396700	70407700
chr2	71363700	71386700
chr2	72814700	72819700
chr2	73105700	73119700
chr2	74491700	74509700
chr2	74510700	74532700
chr2	84725700	84730700
chr2	94079700	94086700
chr2	103403700	103408700
chr2	104960700	104969700
chr2	104970700	104975700
chr2	105503700	105530700
chr2	106531700	106536700
chr2	109513700	109518700
chr2	115885700	115894700
chr2	118721700	118728700
chr2	122120700	122128700
chr2	126497700	126502700
chr2	127158700	127164700
chr2	127947700	127954700
chr2	146042700	146050700
chr2	146658700	146665700
chr2	147007700	147014700
chr2	147015700	147021700
chr2	147185700	147195700
chr2	147861700	147868700
chr2	147869700	147874700
chr2	158434700	158442700
chr2	160188700	160198700
chr2	162484700	162489700
chr2	169952700	169960700
chr2	172370700	172379700
chr2	180624700	180630700
chr3	5209900	5216900
chr3	17949900	17956900
chr3	30403900	30409900
chr3	34543900	34553900
chr3	34558900	34565900
chr3	38782900	38787900
chr3	45178900	45185900
chr3	51904900	51909900
chr3	58217900	58222900
chr3	60275900	60281900
chr3	66773900	66789900
chr3	87941900	87947900
chr3	88003900	88011900
chr3	88015900	88020900
chr3	88423900	88428900
chr3	89193900	89200900
chr3	89763900	89768900
chr3	89881900	89887900
chr3	93246900	93252900
chr3	96289900	96294900
chr3	96302900	96307900
chr3	99042900	99048900
chr3	99052900	99065900
chr3	106837900	106844900
chr3	127327900	127339900
chr3	128896900	128922900
chr3	128924900	128929900
chr3	130808900	130816900
chr3	143863900	143869900
chr3	148648900	148654900
chr3	151871900	151876900
chr3	153988900	153998900
chr4	9770300	9777300
chr4	11311300	11317300
chr4	21604300	21618300
chr4	22403300	22410300
chr4	22411300	22427300
chr4	41081300	41086300
chr4	43570300	43576300
chr4	44713300	44719300
chr4	44723300	44729300
chr4	46610300	46615300
chr4	48055300	48062300
chr4	54957300	54963300
chr4	63061300	63067300
chr4	82149300	82154300
chr4	87676300	87682300
chr4	88917300	88930300
chr4	88948300	88953300
chr4	94716300	94721300
chr4	97441300	97446300
chr4	99317300	99330300
chr4	102240300	102246300
chr4	106580300	106586300
chr4	109646300	109661300
chr4	115607300	115614300
chr4	117164300	117170300
chr4	124333300	124338300
chr4	125163300	125170300
chr4	129660300	129666300
chr4	133305300	133314300
chr4	133572300	133577300
chr4	135125300	135130300
chr4	138008300	138013300
chr4	139375300	139390300
chr4	139799300	139804300
chr4	148177300	148182300
chr5	3338700	3346700
chr5	22936700	22943700
chr5	28487700	28504700
chr5	28783700	28793700
chr5	29798700	29806700
chr5	31011700	31016700
chr5	32434700	32440700
chr5	33772700	33779700
chr5	35721700	35744700
chr5	37632700	37637700
chr5	38212700	38224700
chr5	42142700	42160700
chr5	43622700	43627700
chr5	44614700	44619700
chr5	48373700	48378700
chr5	52502700	52508700
chr5	58104700	58112700
chr5	65193700	65198700
chr5	66251700	66259700
chr5	67485700	67494700
chr5	67617700	67623700
chr5	75470700	75481700
chr5	75543700	75553700
chr5	75970700	75975700
chr5	96588700	96593700
chr5	98608700	98618700
chr5	102085700	102098700
chr5	104181700	104186700
chr5	106877700	106900700
chr5	108151700	108156700
chr5	108794700	108799700
chr5	115221700	115226700
chr5	115604700	115609700
chr5	118618700	118625700
chr5	120107700	120124700
chr5	120243700	120258700
chr5	120279700	120294700
chr5	120873700	120891700
chr5	122282700	122289700
chr5	123585700	123595700
chr5	124800700	124805700
chr5	129102700	129108700
chr5	137039700	137045700
chr5	137503700	137509700
chr5	138068700	138073700
chr5	138186700	138191700
chr5	139468700	139474700
chr5	139853700	139858700
chr5	140014700	140035700
chr5	140383700	140388700
chr5	141081700	141087700
chr5	141715700	141720700
chr5	143575700	143585700
chr5	147996700	148005700
chr5	148078700	148090700
chr5	148111700	148120700
chr5	148123700	148128700
chr5	148532700	148538700
chr5	149860700	149865700
chr6	6803300	6833300
chr6	8898300	8903300
chr6	14847300	14853300
chr6	23193300	23208300
chr6	28081300	28086300
chr6	30121300	30129300
chr6	38481300	38486300
chr6	41482300	41487300
chr6	41490300	41497300
chr6	49163300	49168300
chr6	51119300	51132300
chr6	51416300	51423300
chr6	52193300	52206300
chr6	52207300	52217300
chr6	52260300	52265300
chr6	64677300	64685300
chr6	67215300	67220300
chr6	83645300	83655300
chr6	83657300	83669300
chr6	84532300	84541300
chr6	85136300	85141300
chr6	86473300	86479300
chr6	92890300	92895300
chr6	110594300	110599300
chr6	113025300	113030300
chr6	119985300	119990300
chr6	125045300	125050300
chr6	126112300	126118300
chr6	127098300	127106300
chr6	133984300	133989300
chr6	145811300	145816300
chr6	148891300	148896300
chr7	4602900	4611900
chr7	16893900	16899900
chr7	16983900	16990900
chr7	17425900	17430900
chr7	19853900	19858900
chr7	25153900	25159900
chr7	26031900	26036900
chr7	26062900	26067900
chr7	28113900	28119900
chr7	29592900	29597900
chr7	31203900	31208900
chr7	37478900	37483900
chr7	38552900	38559900
chr7	51843900	51848900
chr7	52958900	52963900
chr7	56886900	56894900
chr7	57162900	57171900
chr7	58876900	58885900
chr7	75094900	75099900
chr7	77422900	77430900
chr7	77468900	77480900
chr7	77485900	77496900
chr7	77501900	77516900
chr7	80681900	80686900
chr7	80697900	80704900
chr7	86640900	86655900
chr7	86678900	86690900
chr7	87168900	87173900
chr7	103357900	103362900
chr7	105982900	105988900
chr7	117768900	117775900
chr7	121556900	121561900
chr7	123173900	123178900
chr7	134166900	134171900
chr7	138682900	138701900
chr7	144499900	144515900
chr7	146766900	146772900
chr7	148659900	148664900
chr7	149843900	149848900
chr7	152122900	152129900
chr8	11553700	11559700
chr8	12381700	12403700
chr8	13673700	13678700
chr8	26208700	26214700
chr8	35867700	35873700
chr8	46019700	46024700
chr8	47375700	47382700
chr8	59797700	59804700
chr8	59809700	59815700
chr8	73011700	73019700
chr8	73130700	73136700
chr8	73385700	73390700
chr8	79421700	79427700
chr8	80957700	80962700
chr8	87182700	87189700
chr8	87223700	87232700
chr8	87499700	87504700
chr8	89991700	89997700
chr8	90481700	90487700
chr8	91563700	91571700
chr8	94321700	94331700
chr8	94878700	94891700
chr8	105306700	105311700
chr8	111219700	111224700
chr8	114059700	114064700
chr8	118228700	118233700
chr8	123010700	123015700
chr8	123057700	123064700
chr8	123602700	123609700
chr8	123636700	123643700
chr8	124803700	124809700
chr8	125220700	125226700
chr8	129111700	129120700
chr9	20445300	20450300
chr9	20833300	20840300
chr9	24577300	24583300
chr9	31719300	31725300
chr9	32313300	32318300
chr9	32345300	32352300
chr9	40679300	40688300
chr9	44410300	44416300
chr9	44686300	44692300
chr9	47337300	47342300
chr9	55386300	55395300
chr9	56918300	56925300
chr9	57490300	57495300
chr9	58043300	58052300
chr9	61216300	61223300
chr9	62187300	62193300
chr9	62980300	62999300
chr9	63602300	63608300
chr9	63866300	63871300
chr9	66892300	66897300
chr9	69604300	69618300
chr9	74694300	74714300
chr9	87622300	87636300
chr9	91244300	91252300
chr9	91254300	91264300
chr9	91269300	91286300
chr9	91287300	91292300
chr9	91295300	91302300
chr9	98852300	98860300
chr9	99767300	99780300
chr9	100977300	100982300
chr9	103264300	103269300
chr9	112133300	112138300
chr9	114469300	114474300
chr9	118385300	118390300
chr9	122477300	122483300
chrX	11653700	11658700
chrX	11663700	11669700
chrX	11709700	11714700

## Sheet: bone marrow
DMV regions
chr1	4480500	4487500
chr1	5007500	5014500
chr1	13114500	13119500
chr1	14295500	14300500
chr1	19085500	19103500
chr1	19195500	19214500
chr1	19217500	19232500
chr1	21948500	21954500
chr1	24617500	24623500
chr1	42740500	42772500
chr1	57025500	57041500
chr1	59818500	59824500
chr1	62747500	62755500
chr1	63158500	63163500
chr1	66859500	66865500
chr1	69728500	69736500
chr1	72914500	72923500
chr1	74282500	74287500
chr1	74815500	74820500
chr1	74848500	74855500
chr1	74900500	74906500
chr1	74926500	74934500
chr1	74993500	74999500
chr1	75440500	75448500
chr1	77509500	77514500
chr1	78182500	78216500
chr1	80334500	80339500
chr1	80751500	80756500
chr1	82286500	82291500
chr1	88420500	88427500
chr1	91835500	91840500
chr1	92948500	92954500
chr1	97558500	97566500
chr1	107885500	107892500
chr1	121315500	121321500
chr1	122235500	122240500
chr1	122489500	122504500
chr1	122508500	122515500
chr1	129099500	129104500
chr1	133421500	133426500
chr1	133903500	133908500
chr1	135026500	135032500
chr1	137026500	137032500
chr1	138841500	138850500
chr1	140735500	140746500
chr1	148341500	148346500
chr1	153189500	153194500
chr1	153599500	153604500
chr1	155331500	155336500
chr1	157579500	157591500
chr1	165240500	165245500
chr1	169617500	169625500
chr1	174429500	174434500
chr1	179370500	179376500
chr1	180247500	180252500
chr1	180263500	180269500
chr1	180456500	180461500
chr1	182740500	182745500
chr1	186539500	186545500
chr1	186554500	186560500
chr1	189427500	189434500
chr1	191991500	192000500
chr1	193004500	193011500
chr1	196764500	196770500
chr10	4538500	4543500
chr10	9393500	9398500
chr10	13683500	13689500
chr10	17440500	17445500
chr10	19071500	19077500
chr10	20874500	20882500
chr10	21710500	21716500
chr10	21867500	21876500
chr10	22531500	22543500
chr10	26092500	26097500
chr10	29251500	29257500
chr10	36855500	36862500
chr10	41992500	41999500
chr10	42290500	42313500
chr10	42349500	42357500
chr10	42890500	42896500
chr10	43296500	43301500
chr10	49501500	49506500
chr10	50610500	50632500
chr10	51738500	51750500
chr10	53792500	53797500
chr10	60289500	60294500
chr10	61439500	61444500
chr10	61590500	61601500
chr10	61965500	61971500
chr10	66647500	66652500
chr10	66996500	67003500
chr10	67737500	67745500
chr10	69556500	69561500
chr10	72558500	72563500
chr10	74521500	74526500
chr10	75295500	75301500
chr10	79314500	79321500
chr10	79446500	79451500
chr10	79576500	79581500
chr10	79609500	79615500
chr10	79950500	79969500
chr10	80037500	80042500
chr10	80136500	80142500
chr10	80391500	80396500
chr10	80595500	80603500
chr10	80892500	80897500
chr10	80957500	80963500
chr10	84216500	84223500
chr10	86947500	86958500
chr10	92622500	92629500
chr10	94403500	94409500
chr10	94876500	94882500
chr10	96078500	96083500
chr10	98722500	98729500
chr10	102486500	102495500
chr10	107767500	107772500
chr10	116581500	116587500
chr10	119910500	119916500
chr10	120909500	120915500
chr10	122420500	122425500
chr10	126724500	126730500
chr10	126775500	126780500
chr10	126945500	126952500
chr10	126960500	126974500
chr10	127527500	127532500
chr10	127845500	127850500
chr11	3187300	3194300
chr11	4490300	4496300
chr11	4996300	5001300
chr11	11584300	11592300
chr11	16157300	16162300
chr11	18769300	18780300
chr11	18913300	18923300
chr11	20639300	20644300
chr11	21891300	21906300
chr11	22756300	22761300
chr11	23973300	23984300
chr11	29070300	29075300
chr11	33096300	33106300
chr11	42232300	42237300
chr11	44429300	44434300
chr11	48666300	48673300
chr11	48681300	48687300
chr11	49055300	49060300
chr11	49061300	49067300
chr11	49422300	49427300
chr11	51668300	51673300
chr11	51977300	51982300
chr11	59101300	59107300
chr11	62362300	62367300
chr11	63732300	63740300
chr11	66337300	66343300
chr11	68872300	68877300
chr11	68908300	68914300
chr11	68930300	68940300
chr11	69178300	69185300
chr11	69227300	69235300
chr11	69391300	69396300
chr11	69613300	69618300
chr11	70463300	70471300
chr11	74641300	74648300
chr11	74978300	74988300
chr11	77302300	77308300
chr11	77498300	77503300
chr11	77793300	77799300
chr11	77989300	77994300
chr11	79333300	79338300
chr11	80112300	80117300
chr11	82199300	82204300
chr11	83661300	83670300
chr11	84329300	84344300
chr11	84680300	84685300
chr11	85642300	85659300
chr11	85702300	85709300
chr11	86397300	86402300
chr11	87567300	87574300
chr11	89159300	89165300
chr11	90246300	90253300
chr11	92957300	92963300
chr11	94333300	94338300
chr11	94850300	94857300
chr11	95197300	95202300
chr11	95444300	95450300
chr11	95774300	95779300
chr11	95864300	95870300
chr11	96030300	96068300
chr11	96111300	96117300
chr11	96137300	96149300
chr11	96152300	96158300
chr11	96878300	96884300
chr11	97392300	97398300
chr11	97520300	97526300
chr11	97560300	97565300
chr11	98174300	98191300
chr11	98634300	98639300
chr11	101029300	101038300
chr11	101324300	101330300
chr11	102176300	102182300
chr11	102463300	102468300
chr11	102805300	102811300
chr11	103220300	103225300
chr11	103631300	103636300
chr11	104091300	104096300
chr11	104300300	104305300
chr11	106647300	106652300
chr11	107328300	107333300
chr11	107652300	107657300
chr11	108781300	108786300
chr11	109331300	109336300
chr11	112639300	112648300
chr11	116711300	116716300
chr11	117514300	117519300
chr11	117640300	117645300
chr11	118901300	118922300
chr11	118944300	118953300
chr11	119250300	119256300
chr11	119406300	119412300
chr11	120090300	120101300
chr11	120207300	120212300
chr11	120490300	120495300
chr12	9580500	9590500
chr12	12943500	12950500
chr12	25778500	25786500
chr12	28023500	28029500
chr12	33637500	33642500
chr12	34637500	34647500
chr12	50473500	50503500
chr12	54347500	54356500
chr12	57620500	57625500
chr12	57627500	57643500
chr12	57708500	57718500
chr12	57786500	57802500
chr12	58634500	58655500
chr12	62621500	62627500
chr12	66065500	66071500
chr12	68319500	68324500
chr12	74037500	74046500
chr12	74136500	74156500
chr12	74210500	74215500
chr12	77467500	77474500
chr12	78338500	78344500
chr12	81211500	81218500
chr12	84825500	84831500
chr12	96928500	96935500
chr12	100797500	100803500
chr12	105708500	105717500
chr12	109238500	109245500
chr12	109511500	109516500
chr12	110029500	110034500
chr12	111424500	111429500
chr12	111515500	111523500
chr12	113380500	113385500
chr12	118387500	118395500
chr12	120074500	120090500
chr13	3355500	3361500
chr13	5859500	5864500
chr13	14154500	14159500
chr13	21249500	21255500
chr13	22085500	22090500
chr13	22131500	22136500
chr13	23621500	23628500
chr13	23661500	23669500
chr13	23851500	23857500
chr13	24891500	24896500
chr13	28972500	28978500
chr13	29039500	29046500
chr13	30074500	30079500
chr13	31648500	31653500
chr13	31704500	31722500
chr13	31891500	31903500
chr13	34220500	34225500
chr13	36814500	36820500
chr13	36822500	36829500
chr13	37945500	37950500
chr13	40795500	40812500
chr13	40818500	40831500
chr13	40832500	40840500
chr13	41012500	41018500
chr13	42143500	42149500
chr13	44824500	44830500
chr13	46057500	46063500
chr13	46818500	46823500
chr13	48752500	48768500
chr13	51937500	51946500
chr13	53073500	53079500
chr13	53556500	53563500
chr13	53566500	53572500
chr13	55925500	55939500
chr13	56349500	56355500
chr13	56356500	56362500
chr13	63663500	63671500
chr13	69875500	69880500
chr13	72093500	72103500
chr13	72761500	72770500
chr13	72771500	72779500
chr13	73396500	73410500
chr13	78308500	78326500
chr13	78332500	78345500
chr13	78346500	78351500
chr13	81021500	81026500
chr13	83661500	83667500
chr13	83852500	83875500
chr13	84482500	84489500
chr13	85426500	85432500
chr13	89876500	89883500
chr13	95637500	95648500
chr13	95649500	95657500
chr13	99121500	99139500
chr13	99270500	99277500
chr13	104707500	104712500
chr13	105074500	105080500
chr13	106232500	106237500
chr13	108677500	108682500
chr13	112594500	112600500
chr13	113775500	113782500
chr13	115245500	115251500
chr13	117097500	117103500
chr13	117493500	117501500
chr14	12383100	12390100
chr14	13169100	13184100
chr14	22802100	22810100
chr14	26275100	26283100
chr14	29317100	29325100
chr14	32977100	32982100
chr14	33273100	33280100
chr14	33409100	33414100
chr14	35631100	35637100
chr14	47005100	47011100
chr14	47500100	47506100
chr14	49280100	49291100
chr14	51681100	51686100
chr14	58688100	58696100
chr14	62299100	62304100
chr14	63859100	63873100
chr14	63880100	63891100
chr14	65204100	65211100
chr14	67847100	67859100
chr14	68741100	68746100
chr14	69787100	69795100
chr14	70474100	70481100
chr14	71163100	71168100
chr14	75576100	75583100
chr14	79915100	79924100
chr14	80167100	80175100
chr14	84841100	84849100
chr14	98565100	98571100
chr14	100682100	100687100
chr14	103378100	103383100
chr14	104856100	104874100
chr14	106293100	106299100
chr14	109308100	109314100
chr14	112073100	112078100
chr14	117324100	117329100
chr14	118624100	118639100
chr14	120674100	120679100
chr14	122870100	122891100
chr15	5189500	5195500
chr15	6654500	6659500
chr15	7758500	7767500
chr15	8391500	8397500
chr15	9000500	9005500
chr15	11832500	11838500
chr15	34010500	34015500
chr15	35221500	35235500
chr15	38227500	38233500
chr15	38399500	38404500
chr15	39027500	39032500
chr15	42505500	42510500
chr15	48620500	48625500
chr15	59477500	59483500
chr15	61814500	61821500
chr15	67003500	67010500
chr15	72375500	72381500
chr15	74345500	74350500
chr15	75574500	75579500
chr15	76024500	76031500
chr15	76348500	76354500
chr15	79516500	79522500
chr15	79721500	79726500
chr15	81685500	81692500
chr15	84681500	84688500
chr15	85406500	85414500
chr15	96113500	96121500
chr15	97829500	97836500
chr15	98461500	98466500
chr15	98606500	98611500
chr15	98618500	98624500
chr15	98633500	98639500
chr15	98723500	98729500
chr15	98923500	98930500
chr15	99051500	99057500
chr15	99222500	99227500
chr15	101146500	101152500
chr15	102346500	102351500
chr15	102521500	102527500
chr15	102572500	102578500
chr15	102738500	102818500
chr15	102819500	102831500
chr15	102839500	102845500
chr15	102860500	102868500
chr15	103069500	103074500
chr15	103083500	103089500
chr16	4582300	4587300
chr16	8735300	8740300
chr16	22159300	22164300
chr16	23980300	23990300
chr16	30061300	30069300
chr16	38087300	38093300
chr16	49853300	49860300
chr16	52449300	52455300
chr16	64849300	64854300
chr16	67617300	67622300
chr16	74410300	74415300
chr16	76369300	76375300
chr16	85800300	85806300
chr16	91219300	91232300
chr16	91268300	91273300
chr16	92821300	92827300
chr16	94077300	94090300
chr16	94092300	94098300
chr16	95672300	95682300
chr17	4993300	4999300
chr17	8622300	8627300
chr17	8990300	8997300
chr17	10508300	10514300
chr17	15511300	15516300
chr17	26972300	26989300
chr17	27691300	27696300
chr17	28824300	28831300
chr17	29168300	29173300
chr17	29530300	29535300
chr17	29625300	29633300
chr17	30022300	30027300
chr17	34253300	34261300
chr17	34723300	34731300
chr17	34739300	34744300
chr17	35135300	35141300
chr17	35181300	35189300
chr17	35837300	35842300
chr17	36002300	36008300
chr17	36052300	36057300
chr17	39979300	39986300
chr17	44869300	44876300
chr17	45691300	45696300
chr17	47275300	47281300
chr17	47730300	47735300
chr17	48058300	48063300
chr17	48231300	48238300
chr17	53705300	53710300
chr17	56611300	56616300
chr17	57385300	57391300
chr17	57414300	57420300
chr17	63228300	63235300
chr17	65960300	65965300
chr17	71195300	71204300
chr17	80111300	80116300
chr17	84579300	84589300
chr17	86005300	86027300
chr17	86078300	86093300
chr17	86565300	86570300
chr17	88195300	88200300
chr17	93597300	93604300
chr18	7000300	7007300
chr18	9210300	9215300
chr18	11047300	11056300
chr18	14127300	14133300
chr18	15221300	15226300
chr18	15306300	15311300
chr18	16965300	16970300
chr18	21809300	21815300
chr18	23196300	23201300
chr18	25910300	25915300
chr18	35987300	35993300
chr18	38368300	38374300
chr18	39647300	39652300
chr18	42553300	42563300
chr18	46680300	46687300
chr18	47525300	47531300
chr18	50138300	50143300
chr18	53619300	53630300
chr18	55143300	55153300
chr18	64489300	64509300
chr18	66093300	66100300
chr18	67547300	67552300
chr18	69503300	69508300
chr18	69751300	69756300
chr18	73731300	73736300
chr18	75119300	75125300
chr18	75525300	75532300
chr18	77082300	77101300
chr18	77799300	77805300
chr18	81179300	81189300
chr18	82860300	82865300
chr18	83078300	83087300
chr18	84253300	84259300
chr18	90678300	90683300
chr19	3320300	3326300
chr19	4300300	4307300
chr19	4394300	4399300
chr19	5487300	5492300
chr19	5723300	5729300
chr19	5797300	5805300
chr19	5841300	5850300
chr19	6398300	6403300
chr19	8892300	8897300
chr19	12082300	12088300
chr19	12867300	12873300
chr19	16944300	16953300
chr19	21345300	21350300
chr19	24971300	24977300
chr19	25676300	25690300
chr19	25742300	25751300
chr19	26678300	26683300
chr19	32829300	32835300
chr19	37507300	37512300
chr19	43457300	43464300
chr19	43680300	43692300
chr19	44367300	44372300
chr19	44814300	44819300
chr19	44820300	44837300
chr19	44908300	44913300
chr19	45088300	45094300
chr19	45148300	45156300
chr19	45223300	45238300
chr19	45295300	45319300
chr19	46112300	46121300
chr19	46573300	46581300
chr19	48278300	48283300
chr19	53213300	53219300
chr19	53384300	53389300
chr19	53976300	53981300
chr19	54118300	54123300
chr19	55814300	55819300
chr19	56794300	56799300
chr19	57432300	57437300
chr19	58527300	58532300
chr19	59237300	59250300
chr19	59264300	59271300
chr19	59416300	59421300
chr19	59524300	59547300
chr2	3629700	3635700
chr2	6637700	6645700
chr2	9797700	9819700
chr2	10289700	10297700
chr2	13492700	13497700
chr2	17967700	17972700
chr2	18609700	18622700
chr2	19349700	19355700
chr2	19363700	19379700
chr2	22472700	22482700
chr2	24238700	24243700
chr2	24325700	24331700
chr2	25432700	25438700
chr2	26056700	26063700
chr2	27328700	27333700
chr2	28763700	28775700
chr2	29917700	29923700
chr2	30324700	30330700
chr2	30994700	31001700
chr2	31488700	31498700
chr2	32005700	32010700
chr2	32389700	32394700
chr2	33483700	33502700
chr2	35956700	35963700
chr2	38198700	38216700
chr2	44962700	44970700
chr2	56953700	56959700
chr2	56964700	56970700
chr2	58006700	58014700
chr2	61639700	61653700
chr2	69421700	69427700
chr2	70308700	70315700
chr2	70396700	70407700
chr2	71362700	71386700
chr2	72814700	72819700
chr2	73101700	73119700
chr2	74485700	74545700
chr2	74547700	74553700
chr2	74569700	74579700
chr2	75539700	75544700
chr2	79093700	79100700
chr2	79294700	79300700
chr2	84262700	84267700
chr2	84724700	84731700
chr2	91801700	91806700
chr2	94079700	94087700
chr2	103807700	103813700
chr2	104960700	104976700
chr2	105498700	105531700
chr2	106531700	106536700
chr2	109512700	109521700
chr2	112105700	112110700
chr2	115677700	115682700
chr2	115884700	115895700
chr2	115897700	115902700
chr2	116944700	116950700
chr2	118721700	118729700
chr2	119565700	119571700
chr2	121971700	121976700
chr2	122119700	122128700
chr2	122199700	122205700
chr2	126496700	126501700
chr2	127159700	127164700
chr2	127947700	127954700
chr2	136938700	136943700
chr2	146042700	146051700
chr2	146658700	146665700
chr2	146908700	146913700
chr2	147003700	147021700
chr2	147185700	147201700
chr2	147854700	147875700
chr2	148265700	148270700
chr2	158431700	158443700
chr2	160185700	160198700
chr2	162483700	162489700
chr2	163466700	163472700
chr2	164265700	164270700
chr2	164791700	164796700
chr2	165706700	165711700
chr2	166885700	166890700
chr2	168663700	168668700
chr2	169952700	169960700
chr2	172369700	172379700
chr2	180623700	180630700
chr3	5208900	5216900
chr3	8664900	8669900
chr3	14885900	14890900
chr3	17685900	17699900
chr3	17948900	17956900
chr3	21972900	21977900
chr3	26227900	26232900
chr3	29907900	29912900
chr3	30402900	30409900
chr3	34536900	34542900
chr3	34543900	34553900
chr3	34557900	34567900
chr3	35827900	35832900
chr3	38781900	38787900
chr3	45178900	45185900
chr3	51140900	51146900
chr3	57538900	57543900
chr3	58217900	58222900
chr3	60275900	60280900
chr3	60302900	60309900
chr3	66773900	66789900
chr3	68806900	68811900
chr3	72856900	72862900
chr3	87748900	87754900
chr3	87799900	87804900
chr3	87941900	87948900
chr3	88003900	88020900
chr3	88422900	88429900
chr3	88574900	88579900
chr3	89191900	89201900
chr3	89763900	89768900
chr3	89852900	89857900
chr3	93246900	93252900
chr3	95706900	95711900
chr3	96000900	96005900
chr3	96302900	96307900
chr3	96359900	96366900
chr3	96396900	96402900
chr3	97732900	97737900
chr3	99036900	99065900
chr3	100484900	100489900
chr3	103716900	103721900
chr3	104020900	104025900
chr3	106837900	106843900
chr3	109942900	109947900
chr3	118132900	118138900
chr3	127327900	127339900
chr3	128896900	128930900
chr3	130807900	130816900
chr3	136331900	136336900
chr3	137526900	137531900
chr3	137639900	137644900
chr3	143863900	143869900
chr3	145310900	145316900
chr3	148648900	148654900
chr3	151871900	151876900
chr3	153988900	153999900
chr3	156221900	156226900
chr4	6379300	6384300
chr4	9769300	9778300
chr4	11311300	11317300
chr4	21604300	21619300
chr4	22403300	22428300
chr4	36896300	36901300
chr4	43056300	43061300
chr4	43570300	43577300
chr4	44713300	44720300
chr4	44722300	44730300
chr4	45541300	45546300
chr4	46354300	46361300
chr4	46463300	46468300
chr4	48054300	48062300
chr4	54957300	54964300
chr4	55542300	55548300
chr4	59558300	59563300
chr4	64783300	64788300
chr4	66062300	66067300
chr4	71859300	71864300
chr4	82149300	82154300
chr4	87676300	87682300
chr4	88916300	88930300
chr4	88946300	88953300
chr4	94715300	94722300
chr4	97441300	97446300
chr4	99316300	99331300
chr4	101026300	101031300
chr4	102240300	102247300
chr4	106580300	106585300
chr4	109335300	109340300
chr4	109646300	109661300
chr4	114728300	114734300
chr4	115607300	115614300
chr4	115745300	115750300
chr4	117163300	117170300
chr4	124333300	124338300
chr4	125163300	125170300
chr4	126408300	126414300
chr4	126697300	126702300
chr4	129496300	129501300
chr4	129660300	129666300
chr4	132565300	132570300
chr4	133226300	133232300
chr4	133306300	133314300
chr4	133571300	133577300
chr4	135428300	135433300
chr4	138008300	138013300
chr4	139375300	139391300
chr4	139799300	139804300
chr4	140255300	140260300
chr4	140854300	140859300
chr4	141091300	141096300
chr4	144480300	144485300
chr4	148177300	148183300
chr4	152853300	152859300
chr4	153512300	153517300
chr4	154008300	154013300
chr4	154593300	154598300
chr5	3338700	3346700
chr5	20454700	20460700
chr5	22936700	22943700
chr5	28440700	28453700
chr5	28483700	28505700
chr5	28783700	28794700
chr5	29794700	29813700
chr5	31011700	31016700
chr5	32434700	32439700
chr5	33772700	33780700
chr5	35719700	35744700
chr5	37631700	37638700
chr5	38207700	38224700
chr5	42142700	42160700
chr5	43622700	43627700
chr5	44614700	44619700
chr5	48372700	48378700
chr5	52502700	52508700
chr5	58103700	58112700
chr5	65193700	65199700
chr5	67483700	67494700
chr5	67617700	67624700
chr5	74037700	74043700
chr5	75465700	75482700
chr5	75543700	75554700
chr5	75969700	75976700
chr5	81447700	81452700
chr5	93693700	93698700
chr5	96588700	96593700
chr5	98594700	98600700
chr5	98607700	98619700
chr5	98680700	98685700
chr5	100403700	100408700
chr5	100465700	100470700
chr5	102085700	102100700
chr5	106875700	106901700
chr5	108150700	108157700
chr5	108794700	108800700
chr5	115220700	115227700
chr5	115603700	115609700
chr5	115877700	115882700
chr5	115937700	115942700
chr5	118475700	118480700
chr5	118618700	118625700
chr5	120105700	120124700
chr5	120130700	120139700
chr5	120243700	120258700
chr5	120278700	120295700
chr5	120873700	120891700
chr5	122282700	122289700
chr5	123585700	123595700
chr5	123843700	123848700
chr5	124800700	124805700
chr5	129102700	129108700
chr5	133015700	133021700
chr5	137039700	137045700
chr5	137503700	137509700
chr5	138068700	138073700
chr5	138185700	138191700
chr5	139468700	139475700
chr5	139853700	139859700
chr5	140010700	140035700
chr5	140266700	140271700
chr5	140382700	140389700
chr5	141081700	141087700
chr5	141715700	141721700
chr5	143574700	143585700
chr5	143666700	143671700
chr5	147996700	148006700
chr5	148077700	148090700
chr5	148110700	148121700
chr5	148123700	148129700
chr5	148532700	148539700
chr6	6799300	6833300
chr6	8897300	8903300
chr6	14847300	14854300
chr6	23192300	23208300
chr6	28081300	28087300
chr6	29475300	29481300
chr6	30121300	30130300
chr6	31166300	31172300
chr6	47541300	47546300
chr6	48654300	48659300
chr6	48687300	48692300
chr6	49163300	49169300
chr6	51118300	51132300
chr6	51416300	51422300
chr6	52170300	52185300
chr6	52192300	52220300
chr6	52260300	52267300
chr6	52268300	52273300
chr6	64677300	64685300
chr6	67214300	67221300
chr6	72846300	72851300
chr6	72904300	72909300
chr6	83645300	83670300
chr6	84532300	84541300
chr6	85134300	85142300
chr6	86472300	86479300
chr6	88145300	88151300
chr6	92889300	92895300
chr6	98974300	98979300
chr6	99468300	99474300
chr6	110594300	110599300
chr6	113024300	113030300
chr6	114866300	114873300
chr6	117855300	117860300
chr6	117865300	117871300
chr6	119427300	119433300
chr6	119984300	119990300
chr6	126111300	126118300
chr6	127097300	127106300
chr6	127715300	127721300
chr6	129182300	129188300
chr6	133984300	133992300
chr6	134868300	134874300
chr6	134875300	134880300
chr6	136885300	136891300
chr6	145810300	145816300
chr6	148891300	148896300
chr7	3653900	3658900
chr7	5010900	5015900
chr7	16629900	16635900
chr7	16892900	16900900
chr7	16983900	16990900
chr7	17425900	17431900
chr7	19544900	19549900
chr7	19853900	19858900
chr7	25153900	25159900
chr7	25962900	25967900
chr7	26030900	26036900
chr7	26062900	26069900
chr7	26470900	26475900
chr7	28112900	28122900
chr7	29159900	29167900
chr7	29591900	29597900
chr7	31237900	31243900
chr7	37477900	37484900
chr7	38552900	38559900
chr7	48152900	48157900
chr7	51605900	51610900
chr7	51696900	51701900
chr7	51841900	51849900
chr7	52428900	52433900
chr7	52591900	52596900
chr7	52958900	52963900
chr7	56886900	56895900
chr7	57161900	57172900
chr7	58875900	58886900
chr7	71079900	71084900
chr7	75094900	75099900
chr7	77423900	77434900
chr7	77468900	77499900
chr7	77501900	77516900
chr7	80681900	80686900
chr7	80698900	80704900
chr7	85719900	85725900
chr7	86639900	86655900
chr7	86678900	86690900
chr7	87168900	87173900
chr7	87513900	87519900
chr7	97589900	97594900
chr7	103356900	103362900
chr7	105982900	105988900
chr7	109394900	109399900
chr7	113783900	113788900
chr7	117767900	117775900
chr7	134165900	134170900
chr7	138682900	138701900
chr7	139787900	139793900
chr7	140001900	140006900
chr7	144499900	144515900
chr7	146766900	146772900
chr7	148659900	148664900
chr7	149843900	149850900
chr7	150190900	150195900
chr7	152122900	152129900
chr8	11553700	11559700
chr8	12381700	12403700
chr8	13673700	13678700
chr8	23915700	23920700
chr8	26208700	26214700
chr8	35036700	35043700
chr8	35866700	35873700
chr8	46018700	46024700
chr8	47375700	47382700
chr8	47822700	47828700
chr8	48494700	48499700
chr8	49927700	49932700
chr8	59796700	59804700
chr8	59809700	59815700
chr8	66682700	66687700
chr8	72895700	72901700
chr8	73011700	73020700
chr8	73130700	73136700
chr8	75875700	75880700
chr8	79420700	79427700
chr8	80947700	80952700
chr8	80956700	80963700
chr8	82160700	82165700
chr8	86420700	86425700
chr8	87182700	87190700
chr8	87222700	87232700
chr8	87498700	87506700
chr8	87557700	87562700
chr8	89989700	89998700
chr8	90480700	90487700
chr8	91563700	91571700
chr8	94321700	94332700
chr8	94877700	94891700
chr8	95376700	95381700
chr8	97505700	97512700
chr8	105306700	105311700
chr8	108128700	108133700
chr8	111219700	111224700
chr8	114059700	114064700
chr8	118228700	118233700
chr8	123009700	123015700
chr8	123056700	123064700
chr8	123594700	123609700
chr8	123610700	123616700
chr8	123636700	123643700
chr8	123647700	123653700
chr8	124803700	124810700
chr8	125218700	125227700
chr8	129109700	129120700
chr9	3531300	3536300
chr9	13628300	13633300
chr9	16302300	16308300
chr9	20833300	20840300
chr9	20968300	20973300
chr9	24573300	24586300
chr9	24952300	24957300
chr9	31719300	31726300
chr9	32313300	32318300
chr9	32346300	32353300
chr9	36951300	36956300
chr9	37238300	37244300
chr9	37334300	37339300
chr9	40606300	40612300
chr9	40679300	40689300
chr9	44410300	44416300
chr9	44686300	44692300
chr9	47336300	47342300
chr9	55385300	55396300
chr9	56918300	56926300
chr9	57484300	57489300
chr9	57490300	57496300
chr9	58043300	58053300
chr9	58093300	58098300
chr9	59331300	59336300
chr9	59503300	59509300
chr9	61216300	61224300
chr9	62187300	62194300
chr9	62979300	63001300
chr9	63602300	63608300
chr9	63865300	63871300
chr9	65970300	65975300
chr9	66891300	66897300
chr9	69602300	69620300
chr9	72377300	72382300
chr9	74694300	74716300
chr9	75255300	75260300
chr9	79564300	79569300
chr9	85217300	85222300
chr9	87621300	87636300
chr9	91243300	91267300
chr9	91268300	91292300
chr9	91294300	91306300
chr9	98852300	98860300
chr9	98861300	98867300
chr9	99767300	99781300
chr9	100542300	100547300
chr9	100976300	100982300
chr9	103010300	103015300
chr9	107884300	107890300
chr9	108468300	108473300
chr9	114468300	114475300
chr9	114682300	114691300
chr9	118385300	118390300
chr9	119889300	119894300
chr9	122477300	122483300
chrX	11653700	11659700
chrX	11662700	11669700
chrX	11709700	11714700
chrX	11731700	11737700

## Sheet: colon
DMV regions
chr1	4480500	4487500
chr1	5008500	5013500
chr1	13114500	13119500
chr1	19092500	19103500
chr1	19195500	19229500
chr1	24617500	24623500
chr1	36527500	36533500
chr1	42739500	42772500
chr1	57025500	57041500
chr1	59818500	59824500
chr1	62747500	62755500
chr1	69729500	69736500
chr1	72916500	72923500
chr1	74282500	74287500
chr1	74815500	74820500
chr1	74900500	74906500
chr1	74927500	74934500
chr1	74993500	74999500
chr1	75441500	75447500
chr1	77509500	77514500
chr1	78182500	78209500
chr1	78210500	78216500
chr1	78305500	78310500
chr1	82286500	82291500
chr1	84832500	84837500
chr1	88420500	88428500
chr1	97559500	97565500
chr1	107885500	107891500
chr1	120946500	120951500
chr1	121314500	121321500
chr1	122489500	122504500
chr1	122506500	122514500
chr1	129099500	129104500
chr1	133420500	133426500
chr1	135025500	135033500
chr1	137812500	137817500
chr1	140734500	140746500
chr1	148341500	148346500
chr1	153188500	153195500
chr1	154746500	154752500
chr1	157575500	157591500
chr1	162964500	162969500
chr1	163803500	163808500
chr1	166384500	166390500
chr1	169617500	169625500
chr1	170358500	170363500
chr1	173367500	173372500
chr1	180248500	180253500
chr1	180263500	180269500
chr1	180456500	180461500
chr1	182740500	182745500
chr1	186540500	186545500
chr1	186554500	186560500
chr1	188525500	188530500
chr1	191990500	192000500
chr1	193005500	193011500
chr1	193217500	193222500
chr10	4538500	4543500
chr10	13683500	13689500
chr10	19071500	19077500
chr10	19568500	19573500
chr10	20875500	20882500
chr10	21711500	21716500
chr10	21867500	21875500
chr10	22531500	22542500
chr10	26092500	26097500
chr10	28862500	28867500
chr10	29252500	29257500
chr10	36855500	36861500
chr10	41993500	41999500
chr10	42296500	42313500
chr10	42349500	42357500
chr10	42890500	42896500
chr10	50609500	50626500
chr10	51738500	51745500
chr10	61591500	61600500
chr10	62483500	62489500
chr10	66996500	67003500
chr10	67737500	67745500
chr10	69386500	69391500
chr10	69556500	69561500
chr10	72557500	72563500
chr10	75295500	75301500
chr10	79314500	79321500
chr10	79386500	79391500
chr10	79446500	79452500
chr10	79576500	79581500
chr10	79609500	79616500
chr10	79620500	79625500
chr10	79952500	79969500
chr10	80136500	80142500
chr10	80391500	80396500
chr10	80595500	80605500
chr10	84216500	84223500
chr10	86947500	86958500
chr10	94404500	94409500
chr10	94875500	94881500
chr10	96078500	96085500
chr10	98722500	98729500
chr10	102487500	102495500
chr10	110942500	110947500
chr10	114818500	114823500
chr10	118303500	118308500
chr10	119909500	119916500
chr10	126413500	126419500
chr10	126723500	126730500
chr10	126775500	126780500
chr10	126945500	126950500
chr10	126961500	126966500
chr10	127471500	127476500
chr10	127527500	127532500
chr10	127845500	127850500
chr11	3188300	3193300
chr11	4996300	5001300
chr11	5905300	5910300
chr11	6371300	6378300
chr11	16157300	16162300
chr11	18770300	18779300
chr11	18914300	18921300
chr11	20639300	20644300
chr11	21890300	21905300
chr11	23973300	23984300
chr11	29070300	29076300
chr11	30095300	30100300
chr11	33097300	33106300
chr11	44424300	44435300
chr11	48666300	48673300
chr11	48681300	48687300
chr11	49060300	49065300
chr11	49422300	49427300
chr11	51668300	51673300
chr11	57821300	57826300
chr11	59101300	59106300
chr11	60349300	60355300
chr11	62268300	62273300
chr11	62362300	62368300
chr11	63731300	63739300
chr11	66337300	66342300
chr11	68872300	68877300
chr11	68908300	68914300
chr11	68933300	68940300
chr11	69178300	69185300
chr11	69221300	69226300
chr11	69227300	69235300
chr11	69391300	69396300
chr11	69614300	69619300
chr11	70464300	70471300
chr11	74642300	74647300
chr11	74978300	74988300
chr11	77302300	77308300
chr11	77793300	77799300
chr11	77989300	77994300
chr11	80195300	80200300
chr11	82199300	82204300
chr11	82742300	82747300
chr11	83662300	83670300
chr11	84335300	84344300
chr11	84681300	84686300
chr11	85642300	85648300
chr11	85653300	85658300
chr11	85701300	85709300
chr11	86394300	86403300
chr11	89159300	89165300
chr11	92958300	92963300
chr11	94333300	94338300
chr11	94850300	94856300
chr11	95444300	95449300
chr11	95772300	95780300
chr11	95865300	95871300
chr11	96032300	96053300
chr11	96054300	96068300
chr11	96111300	96119300
chr11	96129300	96135300
chr11	96136300	96150300
chr11	96151300	96167300
chr11	96178300	96183300
chr11	97392300	97399300
chr11	97432300	97437300
chr11	97520300	97526300
chr11	97559300	97565300
chr11	98063300	98068300
chr11	98177300	98191300
chr11	98206300	98211300
chr11	98273300	98278300
chr11	98601300	98606300
chr11	98634300	98639300
chr11	98820300	98826300
chr11	101030300	101038300
chr11	101325300	101330300
chr11	102176300	102182300
chr11	102805300	102811300
chr11	103220300	103225300
chr11	103632300	103637300
chr11	104091300	104096300
chr11	104299300	104305300
chr11	106646300	106652300
chr11	108781300	108787300
chr11	112641300	112648300
chr11	116710300	116716300
chr11	117514300	117519300
chr11	118901300	118921300
chr11	118944300	118953300
chr11	119251300	119256300
chr11	119406300	119412300
chr11	120046300	120052300
chr11	120090300	120101300
chr11	120205300	120213300
chr12	9579500	9584500
chr12	12944500	12950500
chr12	15819500	15824500
chr12	25779500	25786500
chr12	28023500	28029500
chr12	33636500	33643500
chr12	34636500	34645500
chr12	34647500	34654500
chr12	35730500	35735500
chr12	40945500	40950500
chr12	50472500	50489500
chr12	50491500	50496500
chr12	50498500	50503500
chr12	54345500	54351500
chr12	57627500	57642500
chr12	57709500	57717500
chr12	57787500	57801500
chr12	58634500	58650500
chr12	62621500	62627500
chr12	66065500	66071500
chr12	68320500	68325500
chr12	70471500	70476500
chr12	74037500	74048500
chr12	74135500	74156500
chr12	77468500	77474500
chr12	81209500	81218500
chr12	84825500	84831500
chr12	88231500	88237500
chr12	88285500	88290500
chr12	96928500	96935500
chr12	105709500	105717500
chr12	109238500	109245500
chr12	110029500	110034500
chr12	111515500	111521500
chr12	113380500	113385500
chr12	118388500	118394500
chr12	120073500	120090500
chr13	3356500	3361500
chr13	14153500	14159500
chr13	17892500	17898500
chr13	21805500	21810500
chr13	21870500	21875500
chr13	22131500	22136500
chr13	23621500	23628500
chr13	23661500	23668500
chr13	23672500	23679500
chr13	23851500	23856500
chr13	24891500	24897500
chr13	29039500	29046500
chr13	30073500	30079500
chr13	31706500	31722500
chr13	31891500	31900500
chr13	36822500	36828500
chr13	37916500	37921500
chr13	40796500	40812500
chr13	40817500	40831500
chr13	40832500	40840500
chr13	42143500	42149500
chr13	44824500	44830500
chr13	46057500	46063500
chr13	48752500	48768500
chr13	49059500	49064500
chr13	51939500	51946500
chr13	53073500	53079500
chr13	53556500	53562500
chr13	53566500	53571500
chr13	55925500	55933500
chr13	55934500	55939500
chr13	56349500	56362500
chr13	58226500	58231500
chr13	63663500	63671500
chr13	69875500	69880500
chr13	72093500	72103500
chr13	72761500	72778500
chr13	78310500	78327500
chr13	78333500	78344500
chr13	78345500	78351500
chr13	81020500	81027500
chr13	83852500	83874500
chr13	84482500	84489500
chr13	89876500	89883500
chr13	94070500	94075500
chr13	95637500	95648500
chr13	95649500	95657500
chr13	98007500	98013500
chr13	99121500	99138500
chr13	99270500	99276500
chr13	102534500	102539500
chr13	104707500	104712500
chr13	105074500	105079500
chr13	108677500	108682500
chr13	112595500	112600500
chr13	113775500	113781500
chr13	115246500	115251500
chr13	117097500	117103500
chr13	117493500	117501500
chr14	12384100	12390100
chr14	13169100	13184100
chr14	22802100	22811100
chr14	26276100	26282100
chr14	29317100	29323100
chr14	35631100	35637100
chr14	47005100	47011100
chr14	47500100	47506100
chr14	49281100	49291100
chr14	51707100	51713100
chr14	52357100	52362100
chr14	52720100	52725100
chr14	58688100	58696100
chr14	62264100	62270100
chr14	63859100	63872100
chr14	63880100	63890100
chr14	65204100	65210100
chr14	67846100	67859100
chr14	69787100	69794100
chr14	70474100	70481100
chr14	71163100	71168100
chr14	79915100	79921100
chr14	80167100	80175100
chr14	84841100	84850100
chr14	100681100	100687100
chr14	104856100	104874100
chr14	106292100	106299100
chr14	109308100	109314100
chr14	118624100	118638100
chr14	120673100	120679100
chr14	122870100	122890100
chr15	7759500	7765500
chr15	8391500	8397500
chr15	11832500	11838500
chr15	35221500	35234500
chr15	36719500	36725500
chr15	38227500	38233500
chr15	48619500	48625500
chr15	56523500	56528500
chr15	57523500	57528500
chr15	61814500	61821500
chr15	72375500	72380500
chr15	74345500	74350500
chr15	75574500	75579500
chr15	76025500	76031500
chr15	77666500	77674500
chr15	81228500	81233500
chr15	81685500	81691500
chr15	84681500	84688500
chr15	85406500	85414500
chr15	85499500	85504500
chr15	96113500	96121500
chr15	96526500	96532500
chr15	97830500	97836500
chr15	98461500	98466500
chr15	98618500	98625500
chr15	98633500	98639500
chr15	98698500	98704500
chr15	98924500	98930500
chr15	99222500	99227500
chr15	102073500	102079500
chr15	102739500	102760500
chr15	102761500	102774500
chr15	102775500	102799500
chr15	102800500	102815500
chr15	102825500	102831500
chr15	102860500	102866500
chr15	103068500	103075500
chr16	4556300	4561300
chr16	4877300	4882300
chr16	11982300	11987300
chr16	23106300	23112300
chr16	23980300	23989300
chr16	30061300	30071300
chr16	38087300	38093300
chr16	46493300	46499300
chr16	49854300	49859300
chr16	52449300	52455300
chr16	55819300	55824300
chr16	67617300	67622300
chr16	76370300	76375300
chr16	85800300	85806300
chr16	91219300	91231300
chr16	91268300	91273300
chr16	91646300	91651300
chr16	92694300	92699300
chr16	94077300	94090300
chr16	94092300	94099300
chr16	94789300	94794300
chr17	4992300	5000300
chr17	6983300	6988300
chr17	8622300	8627300
chr17	8990300	8997300
chr17	10509300	10514300
chr17	15962300	15969300
chr17	23939300	23944300
chr17	24856300	24861300
chr17	26973300	26989300
chr17	27691300	27697300
chr17	29168300	29173300
chr17	29625300	29631300
chr17	34253300	34261300
chr17	34739300	34744300
chr17	35136300	35141300
chr17	35182300	35189300
chr17	35377300	35382300
chr17	36052300	36057300
chr17	39979300	39986300
chr17	44870300	44876300
chr17	46164300	46170300
chr17	47275300	47280300
chr17	48231300	48238300
chr17	53705300	53710300
chr17	56611300	56616300
chr17	57385300	57391300
chr17	63228300	63234300
chr17	65959300	65964300
chr17	71194300	71204300
chr17	84579300	84589300
chr17	86005300	86027300
chr17	86079300	86093300
chr17	88461300	88466300
chr17	93597300	93605300
chr18	7001300	7007300
chr18	9210300	9215300
chr18	11047300	11057300
chr18	14127300	14132300
chr18	15221300	15226300
chr18	21809300	21814300
chr18	23196300	23201300
chr18	25910300	25916300
chr18	38367300	38374300
chr18	39647300	39652300
chr18	42552300	42563300
chr18	45717300	45722300
chr18	46680300	46686300
chr18	47524300	47531300
chr18	53619300	53628300
chr18	55144300	55153300
chr18	61557300	61562300
chr18	64489300	64505300
chr18	66094300	66099300
chr18	73731300	73736300
chr18	74600300	74605300
chr18	75117300	75123300
chr18	75525300	75533300
chr18	77081300	77100300
chr18	81179300	81188300
chr18	83078300	83086300
chr18	84253300	84261300
chr19	3320300	3327300
chr19	4393300	4399300
chr19	5487300	5492300
chr19	5795300	5805300
chr19	5841300	5850300
chr19	6398300	6403300
chr19	8892300	8897300
chr19	12083300	12088300
chr19	12866300	12872300
chr19	16943300	16953300
chr19	21345300	21351300
chr19	24627300	24632300
chr19	24971300	24977300
chr19	25676300	25690300
chr19	25740300	25751300
chr19	26678300	26683300
chr19	30102300	30107300
chr19	32828300	32836300
chr19	37247300	37253300
chr19	37770300	37775300
chr19	43458300	43464300
chr19	43680300	43692300
chr19	44367300	44372300
chr19	44743300	44750300
chr19	44820300	44836300
chr19	45087300	45094300
chr19	45148300	45157300
chr19	45217300	45236300
chr19	45295300	45319300
chr19	46573300	46580300
chr19	53214300	53220300
chr19	53384300	53390300
chr19	54118300	54123300
chr19	55814300	55820300
chr19	56794300	56799300
chr19	58527300	58532300
chr19	59239300	59249300
chr19	59263300	59271300
chr19	59416300	59421300
chr19	59525300	59547300
chr19	60862300	60867300
chr2	9798700	9806700
chr2	9807700	9819700
chr2	10289700	10297700
chr2	18609700	18618700
chr2	19350700	19355700
chr2	19365700	19379700
chr2	22474700	22480700
chr2	25432700	25437700
chr2	27328700	27333700
chr2	28763700	28775700
chr2	30324700	30330700
chr2	31489700	31498700
chr2	32005700	32010700
chr2	32389700	32394700
chr2	33484700	33493700
chr2	33494700	33502700
chr2	35956700	35962700
chr2	38198700	38216700
chr2	38862700	38867700
chr2	44962700	44972700
chr2	56965700	56970700
chr2	61640700	61653700
chr2	69421700	69427700
chr2	70309700	70314700
chr2	70395700	70408700
chr2	71362700	71386700
chr2	72814700	72819700
chr2	73105700	73119700
chr2	74485700	74509700
chr2	74510700	74544700
chr2	75495700	75500700
chr2	75538700	75544700
chr2	84724700	84730700
chr2	94079700	94087700
chr2	94102700	94107700
chr2	104960700	104975700
chr2	105499700	105531700
chr2	106531700	106536700
chr2	109513700	109520700
chr2	115885700	115894700
chr2	115896700	115902700
chr2	116944700	116950700
chr2	118723700	118729700
chr2	119565700	119571700
chr2	122122700	122127700
chr2	127947700	127954700
chr2	146040700	146050700
chr2	146658700	146665700
chr2	147006700	147021700
chr2	147184700	147202700
chr2	147868700	147875700
chr2	150490700	150495700
chr2	152558700	152566700
chr2	158432700	158443700
chr2	160188700	160198700
chr2	162483700	162489700
chr2	163466700	163471700
chr2	165705700	165712700
chr2	166885700	166891700
chr2	169952700	169960700
chr2	172369700	172379700
chr2	180623700	180629700
chr3	5210900	5215900
chr3	5217900	5222900
chr3	17948900	17957900
chr3	29909900	29914900
chr3	30402900	30409900
chr3	34536900	34556900
chr3	34557900	34567900
chr3	38782900	38787900
chr3	45178900	45186900
chr3	51904900	51909900
chr3	52069900	52075900
chr3	58216900	58223900
chr3	60301900	60309900
chr3	66773900	66789900
chr3	87799900	87804900
chr3	87941900	87950900
chr3	88003900	88011900
chr3	88015900	88021900
chr3	89191900	89200900
chr3	89220900	89225900
chr3	89852900	89857900
chr3	89881900	89887900
chr3	93246900	93252900
chr3	95461900	95467900
chr3	95706900	95711900
chr3	96289900	96294900
chr3	96302900	96307900
chr3	96358900	96366900
chr3	96396900	96401900
chr3	99038900	99048900
chr3	99055900	99065900
chr3	100484900	100489900
chr3	103716900	103721900
chr3	104019900	104024900
chr3	118132900	118138900
chr3	127327900	127339900
chr3	128897900	128929900
chr3	130807900	130816900
chr3	135099900	135104900
chr3	137526900	137531900
chr3	143863900	143869900
chr3	148648900	148654900
chr3	151871900	151876900
chr3	153988900	153999900
chr3	158220900	158225900
chr4	8616300	8621300
chr4	9770300	9777300
chr4	11311300	11318300
chr4	21603300	21618300
chr4	22403300	22427300
chr4	36897300	36902300
chr4	40797300	40802300
chr4	44713300	44720300
chr4	44723300	44730300
chr4	45540300	45546300
chr4	46354300	46361300
chr4	48055300	48062300
chr4	54957300	54963300
chr4	55542300	55548300
chr4	59558300	59563300
chr4	64783300	64789300
chr4	82148300	82155300
chr4	87676300	87682300
chr4	88917300	88930300
chr4	94716300	94722300
chr4	97438300	97447300
chr4	98588300	98593300
chr4	99316300	99330300
chr4	106580300	106585300
chr4	109335300	109340300
chr4	109645300	109661300
chr4	114572300	114585300
chr4	115607300	115617300
chr4	115744300	115749300
chr4	117165300	117170300
chr4	124333300	124338300
chr4	124661300	124666300
chr4	124800300	124805300
chr4	125163300	125171300
chr4	126408300	126414300
chr4	129496300	129502300
chr4	129660300	129666300
chr4	132565300	132570300
chr4	133306300	133315300
chr4	133368300	133373300
chr4	133571300	133577300
chr4	135425300	135430300
chr4	135699300	135704300
chr4	139374300	139392300
chr4	139799300	139805300
chr4	141091300	141096300
chr4	144480300	144485300
chr4	148177300	148183300
chr4	154935300	154940300
chr5	3338700	3346700
chr5	20453700	20458700
chr5	22935700	22943700
chr5	23928700	23934700
chr5	28444700	28451700
chr5	28483700	28503700
chr5	28789700	28794700
chr5	29801700	29806700
chr5	31011700	31016700
chr5	32434700	32441700
chr5	33772700	33779700
chr5	35722700	35745700
chr5	38207700	38223700
chr5	42142700	42160700
chr5	43622700	43627700
chr5	48373700	48378700
chr5	52502700	52508700
chr5	58104700	58112700
chr5	65192700	65205700
chr5	67484700	67494700
chr5	67605700	67610700
chr5	67617700	67624700
chr5	74037700	74043700
chr5	75465700	75482700
chr5	75542700	75553700
chr5	93693700	93698700
chr5	96588700	96593700
chr5	98594700	98599700
chr5	98607700	98618700
chr5	100402700	100409700
chr5	100464700	100470700
chr5	102085700	102098700
chr5	104181700	104186700
chr5	106877700	106901700
chr5	108150700	108157700
chr5	108793700	108800700
chr5	111844700	111849700
chr5	115016700	115022700
chr5	115603700	115609700
chr5	115938700	115943700
chr5	118618700	118625700
chr5	120119700	120126700
chr5	120243700	120258700
chr5	120279700	120295700
chr5	120873700	120891700
chr5	122159700	122164700
chr5	122284700	122289700
chr5	123583700	123595700
chr5	123843700	123848700
chr5	124800700	124805700
chr5	129102700	129108700
chr5	133015700	133020700
chr5	134787700	134793700
chr5	137040700	137045700
chr5	137503700	137509700
chr5	138068700	138073700
chr5	139468700	139475700
chr5	140010700	140032700
chr5	140381700	140389700
chr5	141081700	141087700
chr5	141714700	141720700
chr5	143574700	143585700
chr5	143665700	143672700
chr5	147996700	148006700
chr5	148084700	148090700
chr5	148109700	148130700
chr5	148533700	148539700
chr6	6796300	6833300
chr6	8898300	8903300
chr6	14849300	14854300
chr6	23193300	23208300
chr6	28081300	28086300
chr6	30122300	30130300
chr6	30250300	30255300
chr6	38480300	38485300
chr6	49163300	49168300
chr6	51118300	51125300
chr6	51127300	51133300
chr6	51416300	51423300
chr6	52157300	52186300
chr6	52193300	52200300
chr6	52207300	52213300
chr6	64677300	64684300
chr6	67215300	67221300
chr6	72565300	72570300
chr6	77190300	77197300
chr6	83018300	83023300
chr6	83645300	83669300
chr6	84532300	84541300
chr6	85134300	85142300
chr6	86473300	86479300
chr6	88144300	88151300
chr6	92889300	92895300
chr6	94646300	94651300
chr6	99468300	99475300
chr6	108607300	108614300
chr6	113024300	113032300
chr6	114866300	114873300
chr6	117855300	117862300
chr6	117864300	117871300
chr6	119427300	119433300
chr6	119985300	119990300
chr6	124865300	124870300
chr6	126112300	126118300
chr6	127097300	127106300
chr6	127715300	127721300
chr6	129130300	129135300
chr6	129182300	129189300
chr6	133984300	133989300
chr6	134869300	134880300
chr6	145811300	145816300
chr6	146525300	146530300
chr6	148891300	148898300
chr7	5010900	5016900
chr7	16630900	16635900
chr7	16893900	16900900
chr7	16983900	16991900
chr7	17365900	17370900
chr7	17608900	17613900
chr7	19585900	19591900
chr7	19851900	19858900
chr7	19925900	19930900
chr7	25715900	25720900
chr7	26031900	26036900
chr7	26062900	26068900
chr7	26536900	26541900
chr7	28113900	28122900
chr7	29155900	29167900
chr7	29592900	29598900
chr7	31416900	31421900
chr7	35900900	35906900
chr7	37477900	37484900
chr7	38552900	38560900
chr7	48152900	48157900
chr7	51610900	51616900
chr7	51841900	51849900
chr7	52070900	52075900
chr7	52269900	52274900
chr7	52958900	52964900
chr7	56886900	56896900
chr7	57162900	57172900
chr7	58875900	58885900
chr7	71079900	71085900
chr7	75093900	75099900
chr7	77499900	77507900
chr7	80679900	80686900
chr7	80698900	80704900
chr7	86639900	86656900
chr7	86678900	86690900
chr7	87168900	87173900
chr7	90012900	90017900
chr7	97277900	97282900
chr7	99814900	99819900
chr7	103357900	103362900
chr7	105981900	105988900
chr7	117263900	117268900
chr7	117768900	117775900
chr7	123173900	123178900
chr7	123583900	123588900
chr7	137404900	137410900
chr7	138682900	138701900
chr7	140311900	140316900
chr7	144499900	144515900
chr7	146766900	146772900
chr7	149843900	149848900
chr7	152122900	152129900
chr8	11553700	11559700
chr8	12381700	12403700
chr8	26208700	26213700
chr8	28085700	28090700
chr8	35037700	35043700
chr8	35866700	35873700
chr8	46018700	46024700
chr8	47375700	47383700
chr8	47823700	47829700
chr8	59795700	59804700
chr8	59809700	59815700
chr8	73011700	73020700
chr8	73130700	73136700
chr8	73219700	73224700
chr8	79420700	79428700
chr8	80956700	80964700
chr8	82161700	82166700
chr8	87182700	87190700
chr8	87498700	87506700
chr8	87557700	87562700
chr8	89990700	89998700
chr8	90481700	90487700
chr8	91563700	91571700
chr8	94321700	94331700
chr8	94877700	94891700
chr8	105305700	105311700
chr8	107868700	107873700
chr8	118228700	118234700
chr8	123009700	123016700
chr8	123058700	123064700
chr8	123595700	123600700
chr8	123601700	123609700
chr8	123636700	123643700
chr8	123647700	123653700
chr8	124804700	124809700
chr8	125563700	125568700
chr8	129106700	129120700
chr9	16303300	16308300
chr9	20833300	20840300
chr9	24574300	24586300
chr9	31720300	31725300
chr9	32346300	32353300
chr9	37237300	37244300
chr9	40607300	40613300
chr9	40679300	40689300
chr9	44290300	44295300
chr9	44410300	44417300
chr9	44686300	44692300
chr9	55386300	55395300
chr9	56918300	56926300
chr9	58043300	58053300
chr9	61214300	61225300
chr9	62187300	62194300
chr9	62979300	63000300
chr9	63602300	63608300
chr9	63864300	63871300
chr9	66437300	66442300
chr9	69604300	69620300
chr9	72377300	72383300
chr9	74694300	74712300
chr9	79914300	79920300
chr9	87622300	87636300
chr9	91244300	91266300
chr9	91268300	91293300
chr9	91295300	91306300
chr9	98852300	98860300
chr9	99767300	99780300
chr9	100542300	100547300
chr9	100976300	100983300
chr9	103264300	103269300
chr9	108207300	108212300
chr9	108240300	108246300
chr9	108468300	108473300
chr9	114469300	114475300
chr9	115215300	115221300
chr9	118384300	118390300
chr9	122477300	122483300
chrX	11662700	11669700
chrX	11709700	11714700

## Sheet: intestine
DMV regions
chr1	4479500	4487500
chr1	5007500	5013500
chr1	19085500	19103500
chr1	19194500	19210500
chr1	19213500	19229500
chr1	24617500	24623500
chr1	36327500	36333500
chr1	36527500	36532500
chr1	42740500	42772500
chr1	52286500	52291500
chr1	55141500	55147500
chr1	57026500	57031500
chr1	57033500	57038500
chr1	59818500	59823500
chr1	62749500	62754500
chr1	64780500	64786500
chr1	69731500	69736500
chr1	72916500	72922500
chr1	74282500	74287500
chr1	74815500	74820500
chr1	74837500	74842500
chr1	74900500	74907500
chr1	74926500	74934500
chr1	75441500	75448500
chr1	78183500	78216500
chr1	78305500	78310500
chr1	82286500	82291500
chr1	88396500	88402500
chr1	88421500	88429500
chr1	91823500	91831500
chr1	93351500	93357500
chr1	107885500	107891500
chr1	108067500	108072500
chr1	120946500	120951500
chr1	121315500	121321500
chr1	122489500	122514500
chr1	123072500	123077500
chr1	133420500	133426500
chr1	135025500	135033500
chr1	138841500	138847500
chr1	140736500	140741500
chr1	153188500	153196500
chr1	154747500	154752500
chr1	157575500	157591500
chr1	162963500	162969500
chr1	165239500	165245500
chr1	166383500	166392500
chr1	167929500	167934500
chr1	169617500	169625500
chr1	170358500	170364500
chr1	173367500	173372500
chr1	174429500	174434500
chr1	180246500	180253500
chr1	180263500	180269500
chr1	180456500	180462500
chr1	182121500	182126500
chr1	182740500	182745500
chr1	186553500	186560500
chr1	188524500	188530500
chr1	191991500	191999500
chr1	193005500	193011500
chr1	193216500	193221500
chr10	4538500	4544500
chr10	12264500	12269500
chr10	13683500	13689500
chr10	19071500	19077500
chr10	19568500	19573500
chr10	20876500	20882500
chr10	21710500	21715500
chr10	21867500	21874500
chr10	22531500	22542500
chr10	26092500	26097500
chr10	27793500	27798500
chr10	36854500	36861500
chr10	41993500	41999500
chr10	42296500	42313500
chr10	42349500	42357500
chr10	42890500	42896500
chr10	43296500	43301500
chr10	44174500	44179500
chr10	50610500	50626500
chr10	52135500	52140500
chr10	53792500	53797500
chr10	59410500	59416500
chr10	61590500	61600500
chr10	62482500	62488500
chr10	66997500	67003500
chr10	67737500	67745500
chr10	69556500	69561500
chr10	75295500	75301500
chr10	79314500	79322500
chr10	79446500	79451500
chr10	79576500	79581500
chr10	79608500	79615500
chr10	79627500	79632500
chr10	79950500	79969500
chr10	80136500	80142500
chr10	80391500	80396500
chr10	80595500	80605500
chr10	80751500	80757500
chr10	81004500	81009500
chr10	84216500	84223500
chr10	86950500	86958500
chr10	90629500	90635500
chr10	94404500	94409500
chr10	94874500	94881500
chr10	96078500	96085500
chr10	99476500	99481500
chr10	102487500	102496500
chr10	110942500	110947500
chr10	115020500	115025500
chr10	119910500	119916500
chr10	126723500	126729500
chr10	126775500	126780500
chr10	126945500	126951500
chr10	126961500	126969500
chr10	127471500	127476500
chr10	127526500	127532500
chr10	127845500	127850500
chr11	3187300	3193300
chr11	4995300	5001300
chr11	5904300	5911300
chr11	6371300	6376300
chr11	7110300	7115300
chr11	9015300	9020300
chr11	18914300	18921300
chr11	20100300	20105300
chr11	20639300	20644300
chr11	21891300	21905300
chr11	23205300	23210300
chr11	23668300	23673300
chr11	23973300	23984300
chr11	33097300	33106300
chr11	40503300	40509300
chr11	44424300	44435300
chr11	48666300	48673300
chr11	48681300	48688300
chr11	49422300	49427300
chr11	50035300	50042300
chr11	50190300	50195300
chr11	51668300	51673300
chr11	57821300	57828300
chr11	59101300	59107300
chr11	60349300	60355300
chr11	62268300	62273300
chr11	62362300	62369300
chr11	63732300	63739300
chr11	68872300	68877300
chr11	68907300	68914300
chr11	68931300	68940300
chr11	69177300	69184300
chr11	69227300	69235300
chr11	69391300	69396300
chr11	69613300	69619300
chr11	69777300	69784300
chr11	70464300	70471300
chr11	74642300	74647300
chr11	74978300	74988300
chr11	77302300	77308300
chr11	77325300	77330300
chr11	77793300	77799300
chr11	77989300	77994300
chr11	78794300	78799300
chr11	82199300	82204300
chr11	82742300	82747300
chr11	83661300	83669300
chr11	84334300	84341300
chr11	84678300	84686300
chr11	86392300	86403300
chr11	89159300	89165300
chr11	92956300	92963300
chr11	94333300	94338300
chr11	94850300	94855300
chr11	95772300	95780300
chr11	95864300	95870300
chr11	96036300	96052300
chr11	96054300	96068300
chr11	96112300	96117300
chr11	96120300	96127300
chr11	96128300	96150300
chr11	96152300	96158300
chr11	97520300	97526300
chr11	97560300	97565300
chr11	98063300	98068300
chr11	98175300	98191300
chr11	98207300	98214300
chr11	98601300	98606300
chr11	98608300	98613300
chr11	98634300	98639300
chr11	98820300	98827300
chr11	101030300	101038300
chr11	101325300	101330300
chr11	102176300	102182300
chr11	103220300	103225300
chr11	104091300	104096300
chr11	104299300	104305300
chr11	106646300	106652300
chr11	108780300	108788300
chr11	112640300	112648300
chr11	115021300	115027300
chr11	115370300	115376300
chr11	116391300	116396300
chr11	116710300	116716300
chr11	117514300	117519300
chr11	117685300	117690300
chr11	118901300	118906300
chr11	118911300	118921300
chr11	118944300	118953300
chr11	119251300	119256300
chr11	119406300	119412300
chr11	120045300	120052300
chr11	120090300	120101300
chr11	120206300	120213300
chr12	3305500	3310500
chr12	9576500	9584500
chr12	11271500	11276500
chr12	12944500	12950500
chr12	15819500	15824500
chr12	21419500	21425500
chr12	25777500	25786500
chr12	28023500	28028500
chr12	33636500	33643500
chr12	34610500	34615500
chr12	34636500	34645500
chr12	34646500	34654500
chr12	40945500	40950500
chr12	50472500	50496500
chr12	50497500	50503500
chr12	54346500	54354500
chr12	57620500	57625500
chr12	57628500	57642500
chr12	57711500	57717500
chr12	57788500	57801500
chr12	58635500	58649500
chr12	62621500	62627500
chr12	66065500	66070500
chr12	70471500	70478500
chr12	74037500	74048500
chr12	74135500	74156500
chr12	78338500	78343500
chr12	81209500	81218500
chr12	82957500	82963500
chr12	84825500	84831500
chr12	84970500	84975500
chr12	88228500	88236500
chr12	96929500	96935500
chr12	102263500	102268500
chr12	105709500	105717500
chr12	109236500	109245500
chr12	109413500	109419500
chr12	110029500	110034500
chr12	111515500	111522500
chr12	113051500	113056500
chr12	113380500	113385500
chr12	118388500	118395500
chr12	120074500	120090500
chr13	14153500	14159500
chr13	17892500	17898500
chr13	21249500	21255500
chr13	21870500	21875500
chr13	22085500	22090500
chr13	22131500	22136500
chr13	23621500	23629500
chr13	23661500	23669500
chr13	23774500	23779500
chr13	23851500	23856500
chr13	24891500	24897500
chr13	29039500	29046500
chr13	30073500	30079500
chr13	31705500	31724500
chr13	31891500	31903500
chr13	36823500	36828500
chr13	37916500	37921500
chr13	37945500	37950500
chr13	40796500	40812500
chr13	40817500	40831500
chr13	40832500	40840500
chr13	41449500	41455500
chr13	42143500	42149500
chr13	44824500	44830500
chr13	46057500	46062500
chr13	46819500	46824500
chr13	48752500	48768500
chr13	49059500	49065500
chr13	51939500	51945500
chr13	53073500	53079500
chr13	55928500	55933500
chr13	56349500	56363500
chr13	58226500	58231500
chr13	58500500	58505500
chr13	63339500	63344500
chr13	63663500	63670500
chr13	69670500	69675500
chr13	72096500	72103500
chr13	72764500	72770500
chr13	72772500	72778500
chr13	78310500	78325500
chr13	78333500	78345500
chr13	78346500	78351500
chr13	81020500	81027500
chr13	83852500	83874500
chr13	84483500	84489500
chr13	89877500	89883500
chr13	95476500	95481500
chr13	95637500	95648500
chr13	95649500	95657500
chr13	98007500	98013500
chr13	99121500	99139500
chr13	99270500	99277500
chr13	102532500	102540500
chr13	104706500	104712500
chr13	105074500	105079500
chr13	108677500	108682500
chr13	112594500	112600500
chr13	113775500	113781500
chr13	115245500	115251500
chr13	117091500	117103500
chr13	117493500	117501500
chr14	12384100	12390100
chr14	13168100	13183100
chr14	22316100	22321100
chr14	22801100	22811100
chr14	26276100	26282100
chr14	27455100	27460100
chr14	35122100	35127100
chr14	35631100	35637100
chr14	43119100	43124100
chr14	47005100	47011100
chr14	47500100	47506100
chr14	49280100	49291100
chr14	51707100	51714100
chr14	52719100	52725100
chr14	58688100	58696100
chr14	62263100	62269100
chr14	63856100	63871100
chr14	63879100	63891100
chr14	65204100	65211100
chr14	67847100	67859100
chr14	70474100	70481100
chr14	79915100	79921100
chr14	80167100	80174100
chr14	84841100	84849100
chr14	98565100	98572100
chr14	99696100	99702100
chr14	100681100	100687100
chr14	104856100	104874100
chr14	106293100	106299100
chr14	109308100	109314100
chr14	118624100	118638100
chr14	120674100	120680100
chr14	122870100	122891100
chr15	5189500	5194500
chr15	7759500	7766500
chr15	8391500	8397500
chr15	9000500	9005500
chr15	11833500	11838500
chr15	35222500	35236500
chr15	36719500	36725500
chr15	38227500	38232500
chr15	56523500	56528500
chr15	57523500	57528500
chr15	59477500	59485500
chr15	60652500	60658500
chr15	61814500	61821500
chr15	67004500	67009500
chr15	74344500	74350500
chr15	76025500	76030500
chr15	76348500	76354500
chr15	77667500	77674500
chr15	78856500	78862500
chr15	79516500	79522500
chr15	80084500	80089500
chr15	81414500	81419500
chr15	81685500	81692500
chr15	84681500	84688500
chr15	85406500	85414500
chr15	85497500	85506500
chr15	96113500	96121500
chr15	96526500	96532500
chr15	97735500	97740500
chr15	97829500	97836500
chr15	98435500	98441500
chr15	98618500	98624500
chr15	98698500	98704500
chr15	98858500	98864500
chr15	99222500	99228500
chr15	100249500	100255500
chr15	101003500	101008500
chr15	102739500	102774500
chr15	102775500	102818500
chr15	102819500	102831500
chr15	102832500	102847500
chr15	102861500	102868500
chr15	103068500	103074500
chr16	4556300	4561300
chr16	4877300	4882300
chr16	18246300	18251300
chr16	20714300	20719300
chr16	21201300	21206300
chr16	22255300	22267300
chr16	23106300	23112300
chr16	23981300	23990300
chr16	30062300	30071300
chr16	38086300	38093300
chr16	44138300	44143300
chr16	46493300	46499300
chr16	49854300	49860300
chr16	52450300	52455300
chr16	55818300	55826300
chr16	55972300	55977300
chr16	76369300	76375300
chr16	85800300	85805300
chr16	90385300	90390300
chr16	91219300	91231300
chr16	91268300	91273300
chr16	92694300	92701300
chr16	94078300	94090300
chr16	94092300	94098300
chr16	97828300	97833300
chr17	4993300	5000300
chr17	6982300	6988300
chr17	8622300	8628300
chr17	8990300	8997300
chr17	14416300	14421300
chr17	15959300	15969300
chr17	17962300	17967300
chr17	23683300	23688300
chr17	23939300	23944300
chr17	24856300	24861300
chr17	26972300	26988300
chr17	27691300	27697300
chr17	28826300	28831300
chr17	29168300	29174300
chr17	29625300	29630300
chr17	34253300	34261300
chr17	34739300	34744300
chr17	35135300	35140300
chr17	35183300	35188300
chr17	36052300	36057300
chr17	39980300	39986300
chr17	44870300	44876300
chr17	47275300	47280300
chr17	48058300	48063300
chr17	53705300	53710300
chr17	56611300	56616300
chr17	57198300	57203300
chr17	57385300	57391300
chr17	63228300	63235300
chr17	64949300	64954300
chr17	66796300	66801300
chr17	71193300	71204300
chr17	84580300	84589300
chr17	86005300	86026300
chr17	86078300	86093300
chr17	87842300	87847300
chr17	88035300	88040300
chr17	88462300	88467300
chr17	93597300	93605300
chr18	7001300	7006300
chr18	9210300	9215300
chr18	11047300	11059300
chr18	15220300	15226300
chr18	23196300	23201300
chr18	36717300	36722300
chr18	38090300	38095300
chr18	38367300	38374300
chr18	39643300	39652300
chr18	42552300	42563300
chr18	46681300	46686300
chr18	47524300	47531300
chr18	53620300	53626300
chr18	54021300	54026300
chr18	55144300	55153300
chr18	58037300	58042300
chr18	61557300	61562300
chr18	61713300	61719300
chr18	64497300	64510300
chr18	64816300	64821300
chr18	66094300	66100300
chr18	73730300	73736300
chr18	73859300	73864300
chr18	74937300	74942300
chr18	75118300	75123300
chr18	75525300	75534300
chr18	77082300	77087300
chr18	77093300	77100300
chr18	80908300	80913300
chr18	81176300	81189300
chr18	83078300	83087300
chr18	84252300	84262300
chr19	3320300	3327300
chr19	4329300	4334300
chr19	5037300	5042300
chr19	5486300	5492300
chr19	5796300	5804300
chr19	6398300	6403300
chr19	7041300	7046300
chr19	8892300	8898300
chr19	12082300	12088300
chr19	12866300	12872300
chr19	16943300	16953300
chr19	21345300	21351300
chr19	23207300	23212300
chr19	23214300	23219300
chr19	24627300	24633300
chr19	24970300	24977300
chr19	25676300	25690300
chr19	25742300	25751300
chr19	26678300	26683300
chr19	29323300	29329300
chr19	32829300	32836300
chr19	37507300	37512300
chr19	43458300	43464300
chr19	43673300	43694300
chr19	44743300	44748300
chr19	44820300	44837300
chr19	44908300	44913300
chr19	45088300	45094300
chr19	45148300	45156300
chr19	45216300	45239300
chr19	45295300	45319300
chr19	46573300	46580300
chr19	48278300	48283300
chr19	53214300	53221300
chr19	53384300	53389300
chr19	53976300	53981300
chr19	54118300	54123300
chr19	55814300	55821300
chr19	58527300	58532300
chr19	59239300	59249300
chr19	59263300	59271300
chr19	59416300	59421300
chr19	59524300	59546300
chr19	60862300	60867300
chr2	9797700	9819700
chr2	10289700	10297700
chr2	18609700	18621700
chr2	19363700	19379700
chr2	20886700	20891700
chr2	22473700	22481700
chr2	25117700	25122700
chr2	28763700	28775700
chr2	30324700	30330700
chr2	31489700	31498700
chr2	32005700	32011700
chr2	32302700	32307700
chr2	32389700	32395700
chr2	32984700	32989700
chr2	33483700	33492700
chr2	33493700	33502700
chr2	35513700	35518700
chr2	35956700	35962700
chr2	38191700	38196700
chr2	38198700	38215700
chr2	44962700	44972700
chr2	50999700	51005700
chr2	56965700	56970700
chr2	61640700	61648700
chr2	68697700	68703700
chr2	69421700	69426700
chr2	70309700	70316700
chr2	70395700	70407700
chr2	71363700	71386700
chr2	72312700	72317700
chr2	72813700	72819700
chr2	73105700	73119700
chr2	74485700	74553700
chr2	75495700	75500700
chr2	75538700	75544700
chr2	79295700	79300700
chr2	84724700	84730700
chr2	94079700	94086700
chr2	102288700	102293700
chr2	104960700	104975700
chr2	105498700	105531700
chr2	109513700	109520700
chr2	115677700	115682700
chr2	115885700	115896700
chr2	115897700	115903700
chr2	116944700	116949700
chr2	118724700	118729700
chr2	119565700	119571700
chr2	122200700	122205700
chr2	127948700	127953700
chr2	132768700	132774700
chr2	143739700	143744700
chr2	144091700	144097700
chr2	146041700	146052700
chr2	146657700	146665700
chr2	147007700	147021700
chr2	147184700	147201700
chr2	150490700	150495700
chr2	152558700	152566700
chr2	153063700	153068700
chr2	153168700	153173700
chr2	158432700	158443700
chr2	160187700	160198700
chr2	163465700	163472700
chr2	164264700	164269700
chr2	165707700	165713700
chr2	166884700	166893700
chr2	169951700	169960700
chr2	172369700	172379700
chr2	179707700	179712700
chr2	180623700	180630700
chr3	5209900	5215900
chr3	17689900	17695900
chr3	17948900	17956900
chr3	30404900	30414900
chr3	30497900	30502900
chr3	34537900	34556900
chr3	34558900	34566900
chr3	38782900	38787900
chr3	45178900	45185900
chr3	51904900	51910900
chr3	52069900	52075900
chr3	58216900	58224900
chr3	60301900	60308900
chr3	61164900	61169900
chr3	66773900	66789900
chr3	87420900	87425900
chr3	87799900	87804900
chr3	87941900	87950900
chr3	88002900	88011900
chr3	88014900	88020900
chr3	88486900	88492900
chr3	89080900	89086900
chr3	89191900	89200900
chr3	89220900	89225900
chr3	89852900	89857900
chr3	89881900	89889900
chr3	93246900	93252900
chr3	95030900	95035900
chr3	95461900	95466900
chr3	96302900	96307900
chr3	96358900	96366900
chr3	96396900	96402900
chr3	99041900	99048900
chr3	99049900	99065900
chr3	100484900	100490900
chr3	101403900	101409900
chr3	103716900	103721900
chr3	104019900	104025900
chr3	106347900	106352900
chr3	107132900	107137900
chr3	121127900	121132900
chr3	127327900	127339900
chr3	127489900	127494900
chr3	128914900	128928900
chr3	130807900	130816900
chr3	133204900	133209900
chr3	133897900	133903900
chr3	135100900	135105900
chr3	137526900	137531900
chr3	143863900	143870900
chr3	145648900	145655900
chr3	148648900	148654900
chr3	151871900	151876900
chr3	153988900	153999900
chr4	9769300	9777300
chr4	11311300	11317300
chr4	21603300	21618300
chr4	22403300	22427300
chr4	44713300	44720300
chr4	44723300	44730300
chr4	45021300	45027300
chr4	45540300	45546300
chr4	46355300	46361300
chr4	48055300	48062300
chr4	54957300	54963300
chr4	55361300	55366300
chr4	55543300	55548300
chr4	57152300	57157300
chr4	57966300	57973300
chr4	64783300	64789300
chr4	71859300	71864300
chr4	82148300	82155300
chr4	87676300	87682300
chr4	88917300	88930300
chr4	94714300	94721300
chr4	97438300	97448300
chr4	99316300	99330300
chr4	109335300	109340300
chr4	109645300	109661300
chr4	114572300	114577300
chr4	114727300	114733300
chr4	115607300	115617300
chr4	115745300	115751300
chr4	116227300	116232300
chr4	117165300	117170300
chr4	124333300	124338300
chr4	125163300	125172300
chr4	126408300	126414300
chr4	129496300	129501300
chr4	129659300	129666300
chr4	132565300	132570300
chr4	133306300	133314300
chr4	133571300	133577300
chr4	133715300	133721300
chr4	134706300	134713300
chr4	135425300	135430300
chr4	135699300	135704300
chr4	135865300	135870300
chr4	136388300	136394300
chr4	139373300	139391300
chr4	140255300	140260300
chr4	141091300	141096300
chr4	144480300	144485300
chr4	148177300	148183300
chr4	149942300	149947300
chr4	154006300	154013300
chr4	154592300	154597300
chr4	154864300	154869300
chr5	3339700	3346700
chr5	22935700	22943700
chr5	23928700	23934700
chr5	24029700	24034700
chr5	28446700	28451700
chr5	28483700	28503700
chr5	29801700	29806700
chr5	32434700	32442700
chr5	33772700	33779700
chr5	35722700	35745700
chr5	37632700	37638700
chr5	38211700	38224700
chr5	42143700	42160700
chr5	43622700	43627700
chr5	48372700	48378700
chr5	52502700	52508700
chr5	58104700	58112700
chr5	65193700	65205700
chr5	67484700	67494700
chr5	67617700	67624700
chr5	74038700	74043700
chr5	75464700	75482700
chr5	75543700	75553700
chr5	81448700	81453700
chr5	93326700	93331700
chr5	93693700	93698700
chr5	96588700	96593700
chr5	98594700	98600700
chr5	98607700	98619700
chr5	100402700	100409700
chr5	100464700	100470700
chr5	100995700	101001700
chr5	102085700	102098700
chr5	104181700	104186700
chr5	106127700	106132700
chr5	106876700	106900700
chr5	108148700	108157700
chr5	108793700	108800700
chr5	115016700	115021700
chr5	115603700	115609700
chr5	115938700	115943700
chr5	118618700	118625700
chr5	120118700	120126700
chr5	120243700	120258700
chr5	120279700	120295700
chr5	120873700	120891700
chr5	122160700	122165700
chr5	122284700	122289700
chr5	123582700	123595700
chr5	123843700	123849700
chr5	124800700	124805700
chr5	129103700	129108700
chr5	133015700	133020700
chr5	135460700	135465700
chr5	135661700	135668700
chr5	137040700	137045700
chr5	137503700	137509700
chr5	137788700	137794700
chr5	137971700	137976700
chr5	139468700	139475700
chr5	140011700	140035700
chr5	140381700	140389700
chr5	141081700	141087700
chr5	141714700	141720700
chr5	143572700	143585700
chr5	143666700	143671700
chr5	145014700	145020700
chr5	147885700	147890700
chr5	147996700	148006700
chr5	148085700	148090700
chr5	148109700	148130700
chr5	148533700	148539700
chr6	6803300	6833300
chr6	8897300	8903300
chr6	23192300	23207300
chr6	28081300	28086300
chr6	30122300	30130300
chr6	30250300	30255300
chr6	38822300	38827300
chr6	47541300	47546300
chr6	49163300	49169300
chr6	51119300	51135300
chr6	51416300	51423300
chr6	52173300	52191300
chr6	52193300	52219300
chr6	52260300	52268300
chr6	52269300	52274300
chr6	64677300	64685300
chr6	67215300	67220300
chr6	71441300	71446300
chr6	83018300	83023300
chr6	83643300	83669300
chr6	84533300	84541300
chr6	85135300	85142300
chr6	86472300	86478300
chr6	87758300	87763300
chr6	88143300	88151300
chr6	94627300	94636300
chr6	94644300	94652300
chr6	99468300	99474300
chr6	108607300	108614300
chr6	113024300	113033300
chr6	117855300	117861300
chr6	117863300	117871300
chr6	119427300	119433300
chr6	119984300	119990300
chr6	124864300	124870300
chr6	126112300	126118300
chr6	127097300	127107300
chr6	127715300	127721300
chr6	129130300	129135300
chr6	129184300	129189300
chr6	133983300	133989300
chr6	134869300	134880300
chr6	138088300	138093300
chr6	141196300	141201300
chr6	145810300	145816300
chr6	146525300	146530300
chr6	148890300	148897300
chr7	3594900	3599900
chr7	4098900	4103900
chr7	7249900	7254900
chr7	16628900	16635900
chr7	16893900	16900900
chr7	16983900	16989900
chr7	17365900	17370900
chr7	17506900	17511900
chr7	19586900	19592900
chr7	19605900	19610900
chr7	19852900	19858900
chr7	19892900	19898900
chr7	19925900	19931900
chr7	20331900	20336900
chr7	26062900	26068900
chr7	26536900	26541900
chr7	28113900	28122900
chr7	29155900	29168900
chr7	29592900	29598900
chr7	29741900	29747900
chr7	29952900	29957900
chr7	31416900	31421900
chr7	35900900	35907900
chr7	37478900	37484900
chr7	38552900	38559900
chr7	51841900	51849900
chr7	52070900	52075900
chr7	52305900	52310900
chr7	52958900	52964900
chr7	56886900	56895900
chr7	57161900	57171900
chr7	58876900	58884900
chr7	71079900	71085900
chr7	75093900	75099900
chr7	77423900	77430900
chr7	77472900	77477900
chr7	77502900	77507900
chr7	80680900	80686900
chr7	80697900	80704900
chr7	85720900	85725900
chr7	86640900	86660900
chr7	86678900	86690900
chr7	87168900	87173900
chr7	90012900	90017900
chr7	97276900	97283900
chr7	97589900	97594900
chr7	99814900	99819900
chr7	105981900	105987900
chr7	107639900	107644900
chr7	116660900	116665900
chr7	117261900	117268900
chr7	117767900	117775900
chr7	119965900	119970900
chr7	120349900	120354900
chr7	138682900	138701900
chr7	140000900	140006900
chr7	140310900	140316900
chr7	144498900	144514900
chr7	146766900	146772900
chr7	149842900	149850900
chr7	150237900	150242900
chr7	150292900	150297900
chr7	152122900	152129900
chr8	11006700	11011700
chr8	11553700	11559700
chr8	12381700	12404700
chr8	26208700	26213700
chr8	28085700	28092700
chr8	35037700	35043700
chr8	35866700	35873700
chr8	46019700	46025700
chr8	47375700	47382700
chr8	47822700	47828700
chr8	59795700	59804700
chr8	59805700	59815700
chr8	73011700	73020700
chr8	73130700	73136700
chr8	73219700	73224700
chr8	73385700	73390700
chr8	75875700	75880700
chr8	79421700	79427700
chr8	80956700	80963700
chr8	82161700	82166700
chr8	86420700	86426700
chr8	87182700	87190700
chr8	87498700	87506700
chr8	87557700	87562700
chr8	89990700	89998700
chr8	90480700	90487700
chr8	90720700	90725700
chr8	91564700	91571700
chr8	94322700	94331700
chr8	94877700	94891700
chr8	105306700	105311700
chr8	107867700	107873700
chr8	118228700	118233700
chr8	119779700	119786700
chr8	123009700	123017700
chr8	123058700	123064700
chr8	123258700	123263700
chr8	123596700	123609700
chr8	123636700	123645700
chr8	123647700	123654700
chr8	124803700	124810700
chr8	128433700	128438700
chr8	129106700	129120700
chr8	129347700	129352700
chr9	13628300	13633300
chr9	20833300	20840300
chr9	24574300	24586300
chr9	32346300	32353300
chr9	37238300	37244300
chr9	40607300	40613300
chr9	40679300	40689300
chr9	44290300	44297300
chr9	44411300	44417300
chr9	44686300	44692300
chr9	45819300	45824300
chr9	55387300	55394300
chr9	56918300	56926300
chr9	58043300	58053300
chr9	59330300	59336300
chr9	61214300	61225300
chr9	62187300	62194300
chr9	62979300	63000300
chr9	63602300	63609300
chr9	63864300	63871300
chr9	66437300	66442300
chr9	66888300	66893300
chr9	69603300	69620300
chr9	72377300	72382300
chr9	79914300	79919300
chr9	81525300	81530300
chr9	87621300	87636300
chr9	88332300	88337300
chr9	89801300	89806300
chr9	91243300	91267300
chr9	91269300	91293300
chr9	91294300	91305300
chr9	98852300	98860300
chr9	99767300	99781300
chr9	100542300	100547300
chr9	100977300	100984300
chr9	106072300	106077300
chr9	108207300	108212300
chr9	108468300	108473300
chr9	114469300	114474300
chr9	115215300	115221300
chr9	118385300	118390300
chr9	119889300	119894300
chr9	120841300	120846300
chr9	121550300	121556300
chr9	122476300	122483300
chrX	11653700	11658700
chrX	11662700	11669700
chrX	17738700	17743700

## Sheet: pancreas
DMV regions
chr1	4478500	4487500
chr1	5007500	5013500
chr1	9534500	9539500
chr1	13114500	13119500
chr1	13360500	13365500
chr1	13575500	13580500
chr1	14493500	14498500
chr1	19085500	19104500
chr1	19194500	19232500
chr1	21948500	21953500
chr1	24617500	24623500
chr1	30926500	30932500
chr1	31002500	31008500
chr1	38183500	38190500
chr1	42739500	42773500
chr1	44155500	44160500
chr1	46906500	46911500
chr1	50980500	50985500
chr1	51344500	51350500
chr1	52553500	52559500
chr1	55292500	55297500
chr1	57025500	57042500
chr1	58767500	58772500
chr1	59739500	59744500
chr1	59818500	59823500
chr1	60619500	60624500
chr1	62747500	62755500
chr1	63157500	63163500
chr1	64164500	64169500
chr1	66860500	66865500
chr1	69730500	69736500
chr1	72916500	72923500
chr1	74813500	74821500
chr1	74837500	74842500
chr1	74900500	74906500
chr1	74926500	74934500
chr1	74943500	74949500
chr1	74994500	74999500
chr1	75211500	75216500
chr1	75441500	75447500
chr1	77508500	77514500
chr1	78182500	78217500
chr1	82286500	82291500
chr1	88335500	88340500
chr1	88397500	88402500
chr1	88420500	88429500
chr1	89048500	89054500
chr1	91822500	91833500
chr1	91835500	91840500
chr1	93143500	93150500
chr1	93350500	93357500
chr1	95338500	95343500
chr1	95581500	95586500
chr1	95697500	95702500
chr1	107556500	107562500
chr1	107884500	107891500
chr1	121315500	121321500
chr1	122489500	122505500
chr1	122506500	122514500
chr1	123072500	123077500
chr1	127326500	127332500
chr1	129669500	129674500
chr1	133419500	133426500
chr1	135025500	135034500
chr1	136126500	136133500
chr1	138841500	138850500
chr1	139794500	139799500
chr1	140735500	140746500
chr1	148341500	148346500
chr1	153187500	153196500
chr1	153599500	153606500
chr1	154747500	154752500
chr1	157575500	157591500
chr1	162963500	162971500
chr1	163803500	163808500
chr1	165239500	165247500
chr1	167388500	167393500
chr1	169617500	169625500
chr1	170358500	170364500
chr1	173366500	173372500
chr1	174428500	174434500
chr1	179370500	179376500
chr1	180263500	180269500
chr1	180456500	180462500
chr1	181888500	181893500
chr1	182740500	182745500
chr1	186538500	186547500
chr1	186550500	186562500
chr1	188524500	188530500
chr1	191990500	191999500
chr1	193005500	193011500
chr1	193216500	193222500
chr10	3132500	3138500
chr10	4538500	4544500
chr10	5955500	5960500
chr10	7672500	7677500
chr10	9393500	9398500
chr10	13683500	13689500
chr10	17440500	17449500
chr10	19071500	19078500
chr10	19568500	19573500
chr10	19651500	19657500
chr10	21710500	21719500
chr10	21867500	21875500
chr10	22531500	22541500
chr10	23065500	23070500
chr10	27793500	27798500
chr10	28862500	28868500
chr10	29251500	29257500
chr10	36854500	36862500
chr10	41237500	41242500
chr10	41993500	41999500
chr10	42291500	42313500
chr10	42349500	42357500
chr10	42480500	42485500
chr10	42890500	42895500
chr10	43296500	43301500
chr10	50611500	50618500
chr10	50619500	50625500
chr10	51738500	51745500
chr10	53792500	53797500
chr10	59410500	59416500
chr10	61590500	61601500
chr10	62110500	62115500
chr10	62483500	62488500
chr10	66558500	66563500
chr10	66996500	67003500
chr10	67737500	67744500
chr10	69385500	69392500
chr10	69556500	69562500
chr10	72558500	72563500
chr10	74521500	74527500
chr10	75295500	75301500
chr10	79314500	79322500
chr10	79386500	79391500
chr10	79445500	79451500
chr10	79576500	79583500
chr10	79608500	79616500
chr10	79619500	79625500
chr10	79627500	79632500
chr10	79950500	79961500
chr10	80136500	80142500
chr10	80391500	80396500
chr10	80398500	80404500
chr10	80595500	80605500
chr10	80635500	80640500
chr10	80891500	80896500
chr10	81055500	81062500
chr10	83900500	83905500
chr10	84215500	84223500
chr10	86950500	86958500
chr10	90629500	90634500
chr10	94403500	94409500
chr10	94875500	94881500
chr10	96077500	96085500
chr10	98376500	98381500
chr10	98723500	98729500
chr10	102487500	102495500
chr10	110355500	110360500
chr10	110941500	110946500
chr10	114684500	114689500
chr10	114819500	114825500
chr10	116581500	116588500
chr10	118303500	118308500
chr10	119910500	119916500
chr10	120865500	120870500
chr10	120908500	120914500
chr10	122420500	122425500
chr10	126415500	126420500
chr10	126513500	126519500
chr10	126556500	126561500
chr10	126724500	126730500
chr10	126945500	126950500
chr10	126962500	126972500
chr10	127470500	127476500
chr10	127527500	127532500
chr10	127845500	127851500
chr10	128023500	128028500
chr11	3187300	3193300
chr11	4995300	5002300
chr11	5340300	5346300
chr11	5419300	5426300
chr11	5852300	5857300
chr11	5906300	5911300
chr11	6371300	6377300
chr11	7110300	7115300
chr11	16157300	16162300
chr11	18769300	18780300
chr11	18911300	18924300
chr11	20100300	20107300
chr11	20639300	20645300
chr11	21891300	21905300
chr11	23205300	23210300
chr11	23973300	23984300
chr11	32120300	32125300
chr11	33044300	33049300
chr11	33093300	33107300
chr11	40503300	40509300
chr11	42232300	42238300
chr11	44426300	44435300
chr11	48666300	48674300
chr11	48682300	48688300
chr11	49422300	49427300
chr11	50022300	50027300
chr11	50036300	50042300
chr11	50135300	50140300
chr11	51668300	51673300
chr11	51911300	51916300
chr11	57821300	57827300
chr11	59036300	59042300
chr11	59100300	59107300
chr11	60349300	60355300
chr11	62362300	62368300
chr11	63731300	63739300
chr11	66336300	66343300
chr11	68195300	68202300
chr11	68850300	68855300
chr11	68872300	68878300
chr11	68907300	68914300
chr11	68930300	68940300
chr11	69178300	69183300
chr11	69207300	69212300
chr11	69221300	69235300
chr11	69391300	69396300
chr11	69613300	69619300
chr11	70464300	70471300
chr11	74331300	74341300
chr11	74535300	74540300
chr11	74641300	74648300
chr11	74978300	74988300
chr11	75272300	75277300
chr11	77302300	77309300
chr11	77325300	77331300
chr11	77498300	77503300
chr11	77576300	77581300
chr11	77794300	77799300
chr11	77989300	77994300
chr11	78359300	78366300
chr11	79524300	79529300
chr11	80196300	80201300
chr11	82199300	82205300
chr11	82742300	82748300
chr11	83661300	83669300
chr11	84334300	84344300
chr11	84680300	84686300
chr11	85642300	85652300
chr11	85653300	85658300
chr11	85703300	85709300
chr11	86397300	86402300
chr11	86803300	86809300
chr11	87475300	87480300
chr11	87880300	87885300
chr11	87972300	87977300
chr11	89158300	89165300
chr11	92957300	92964300
chr11	93854300	93861300
chr11	94069300	94076300
chr11	94188300	94193300
chr11	94333300	94338300
chr11	94489300	94494300
chr11	94849300	94857300
chr11	95272300	95278300
chr11	95865300	95871300
chr11	96029300	96053300
chr11	96054300	96068300
chr11	96111300	96150300
chr11	96151300	96167300
chr11	96168300	96192300
chr11	96201300	96208300
chr11	96211300	96217300
chr11	96223300	96228300
chr11	96650300	96655300
chr11	97393300	97398300
chr11	97428300	97438300
chr11	97520300	97526300
chr11	97559300	97565300
chr11	97659300	97665300
chr11	97670300	97675300
chr11	98176300	98191300
chr11	98206300	98211300
chr11	98445300	98452300
chr11	98601300	98614300
chr11	98633300	98639300
chr11	98646300	98651300
chr11	98655300	98660300
chr11	101029300	101038300
chr11	101324300	101330300
chr11	101947300	101952300
chr11	102176300	102182300
chr11	102306300	102311300
chr11	102464300	102469300
chr11	102805300	102810300
chr11	102976300	102981300
chr11	103220300	103225300
chr11	103631300	103637300
chr11	104091300	104096300
chr11	104298300	104306300
chr11	105040300	105045300
chr11	106646300	106652300
chr11	107327300	107333300
chr11	107652300	107658300
chr11	108781300	108787300
chr11	109331300	109336300
chr11	112640300	112647300
chr11	113609300	113614300
chr11	115021300	115027300
chr11	115671300	115677300
chr11	116391300	116396300
chr11	116532300	116537300
chr11	116710300	116717300
chr11	117514300	117519300
chr11	118901300	118921300
chr11	118943300	118953300
chr11	119251300	119256300
chr11	120045300	120053300
chr11	120089300	120103300
chr11	120206300	120213300
chr12	3305500	3310500
chr12	8502500	8507500
chr12	8680500	8686500
chr12	9576500	9592500
chr12	12944500	12950500
chr12	16900500	16905500
chr12	25776500	25786500
chr12	28023500	28028500
chr12	33637500	33643500
chr12	34637500	34654500
chr12	35730500	35736500
chr12	36880500	36886500
chr12	39503500	39508500
chr12	40760500	40765500
chr12	40944500	40952500
chr12	50472500	50503500
chr12	53603500	53608500
chr12	54346500	54354500
chr12	55752500	55758500
chr12	56180500	56185500
chr12	57620500	57625500
chr12	57626500	57642500
chr12	57708500	57718500
chr12	57788500	57802500
chr12	58635500	58654500
chr12	60229500	60234500
chr12	62620500	62628500
chr12	66065500	66071500
chr12	68320500	68325500
chr12	70283500	70288500
chr12	70471500	70476500
chr12	70780500	70785500
chr12	72235500	72240500
chr12	73859500	73865500
chr12	74036500	74048500
chr12	74138500	74156500
chr12	75007500	75012500
chr12	76833500	76838500
chr12	77468500	77474500
chr12	77632500	77638500
chr12	78338500	78343500
chr12	81208500	81219500
chr12	81328500	81333500
chr12	81534500	81539500
chr12	81743500	81749500
chr12	84825500	84831500
chr12	85909500	85914500
chr12	86812500	86817500
chr12	87761500	87766500
chr12	88222500	88227500
chr12	88228500	88238500
chr12	88285500	88290500
chr12	96928500	96936500
chr12	99971500	99976500
chr12	100797500	100804500
chr12	102263500	102268500
chr12	105708500	105717500
chr12	109239500	109245500
chr12	109413500	109418500
chr12	109508500	109516500
chr12	110029500	110034500
chr12	111515500	111523500
chr12	111974500	111979500
chr12	112611500	112617500
chr12	112772500	112777500
chr12	112906500	112911500
chr12	113051500	113056500
chr12	113380500	113385500
chr12	113908500	113914500
chr12	117720500	117726500
chr12	120073500	120090500
chr12	120091500	120096500
chr13	3356500	3361500
chr13	5859500	5864500
chr13	9092500	9097500
chr13	14045500	14050500
chr13	14153500	14159500
chr13	17892500	17898500
chr13	21249500	21254500
chr13	21258500	21265500
chr13	21870500	21875500
chr13	22085500	22090500
chr13	22131500	22136500
chr13	23621500	23628500
chr13	23661500	23667500
chr13	23673500	23678500
chr13	23774500	23780500
chr13	24890500	24896500
chr13	29039500	29046500
chr13	30073500	30079500
chr13	31703500	31723500
chr13	31892500	31901500
chr13	34965500	34970500
chr13	36814500	36820500
chr13	36821500	36829500
chr13	37915500	37921500
chr13	37945500	37950500
chr13	38241500	38246500
chr13	40796500	40813500
chr13	40817500	40831500
chr13	40832500	40841500
chr13	42143500	42150500
chr13	43573500	43578500
chr13	44824500	44831500
chr13	46055500	46063500
chr13	48637500	48642500
chr13	48752500	48768500
chr13	49059500	49064500
chr13	51737500	51743500
chr13	51939500	51945500
chr13	53072500	53079500
chr13	53556500	53563500
chr13	53565500	53572500
chr13	54785500	54790500
chr13	55925500	55939500
chr13	56349500	56363500
chr13	58226500	58231500
chr13	58500500	58505500
chr13	59866500	59873500
chr13	60274500	60280500
chr13	63372500	63382500
chr13	63663500	63671500
chr13	64409500	64414500
chr13	69670500	69675500
chr13	69875500	69881500
chr13	72093500	72103500
chr13	72760500	72778500
chr13	78309500	78327500
chr13	78333500	78351500
chr13	81020500	81027500
chr13	83851500	83874500
chr13	84482500	84489500
chr13	89877500	89883500
chr13	94265500	94272500
chr13	95476500	95481500
chr13	95637500	95648500
chr13	95649500	95656500
chr13	96094500	96099500
chr13	98008500	98014500
chr13	99121500	99139500
chr13	99270500	99276500
chr13	102532500	102539500
chr13	104706500	104713500
chr13	105074500	105079500
chr13	106231500	106237500
chr13	108677500	108683500
chr13	111182500	111190500
chr13	112277500	112282500
chr13	112593500	112600500
chr13	113775500	113781500
chr13	114402500	114410500
chr13	115245500	115251500
chr13	117087500	117105500
chr13	117493500	117502500
chr14	12384100	12390100
chr14	13169100	13184100
chr14	13652100	13657100
chr14	21893100	21900100
chr14	22801100	22815100
chr14	26276100	26282100
chr14	27455100	27460100
chr14	29317100	29325100
chr14	31163100	31168100
chr14	33273100	33280100
chr14	33409100	33414100
chr14	35122100	35129100
chr14	35631100	35637100
chr14	40282100	40288100
chr14	45837100	45842100
chr14	47004100	47011100
chr14	47500100	47506100
chr14	47807100	47813100
chr14	49280100	49290100
chr14	51681100	51687100
chr14	51707100	51712100
chr14	52357100	52362100
chr14	52718100	52725100
chr14	58688100	58696100
chr14	62263100	62270100
chr14	62297100	62302100
chr14	63857100	63870100
chr14	63880100	63892100
chr14	65204100	65211100
chr14	65960100	65965100
chr14	65975100	65981100
chr14	67846100	67859100
chr14	69786100	69795100
chr14	70474100	70482100
chr14	70603100	70611100
chr14	71162100	71168100
chr14	73106100	73111100
chr14	80167100	80175100
chr14	84841100	84850100
chr14	98565100	98570100
chr14	99442100	99447100
chr14	100681100	100687100
chr14	104856100	104874100
chr14	106293100	106299100
chr14	109307100	109314100
chr14	117324100	117329100
chr14	118624100	118639100
chr14	119249100	119258100
chr14	119335100	119342100
chr14	120673100	120680100
chr14	122870100	122891100
chr15	3218500	3224500
chr15	3528500	3534500
chr15	5187500	5195500
chr15	7077500	7082500
chr15	7759500	7764500
chr15	8391500	8397500
chr15	8998500	9005500
chr15	11832500	11838500
chr15	12045500	12050500
chr15	12250500	12255500
chr15	25550500	25556500
chr15	32171500	32177500
chr15	34387500	34392500
chr15	35221500	35234500
chr15	36717500	36725500
chr15	37160500	37166500
chr15	38227500	38233500
chr15	38446500	38451500
chr15	39027500	39032500
chr15	42505500	42511500
chr15	48619500	48625500
chr15	53173500	53179500
chr15	55734500	55740500
chr15	57523500	57528500
chr15	58908500	58914500
chr15	59477500	59485500
chr15	60652500	60658500
chr15	61813500	61821500
chr15	64749500	64755500
chr15	72375500	72381500
chr15	74344500	74351500
chr15	76347500	76354500
chr15	77666500	77675500
chr15	78672500	78680500
chr15	78855500	78864500
chr15	79513500	79522500
chr15	79839500	79846500
chr15	80084500	80089500
chr15	81351500	81356500
chr15	81685500	81692500
chr15	84682500	84688500
chr15	85406500	85414500
chr15	85497500	85506500
chr15	88560500	88565500
chr15	88691500	88697500
chr15	88904500	88909500
chr15	89007500	89012500
chr15	95480500	95485500
chr15	96112500	96121500
chr15	96525500	96531500
chr15	97830500	97836500
chr15	98436500	98441500
chr15	98461500	98466500
chr15	98618500	98624500
chr15	98633500	98639500
chr15	98697500	98704500
chr15	98859500	98864500
chr15	99051500	99056500
chr15	99221500	99229500
chr15	99868500	99873500
chr15	100249500	100255500
chr15	101003500	101008500
chr15	101051500	101056500
chr15	101832500	101838500
chr15	101930500	101939500
chr15	102452500	102457500
chr15	102739500	102831500
chr15	102833500	102848500
chr15	102861500	102869500
chr15	103069500	103075500
chr16	3367300	3372300
chr16	4556300	4561300
chr16	4592300	4597300
chr16	4877300	4882300
chr16	8668300	8675300
chr16	8734300	8740300
chr16	10541300	10546300
chr16	11131300	11136300
chr16	11982300	11987300
chr16	15885300	15890300
chr16	18246300	18251300
chr16	20619300	20624300
chr16	20714300	20719300
chr16	22855300	22860300
chr16	23106300	23113300
chr16	23980300	23991300
chr16	30061300	30071300
chr16	38086300	38094300
chr16	42906300	42911300
chr16	46494300	46499300
chr16	50428300	50434300
chr16	52449300	52455300
chr16	55817300	55825300
chr16	64849300	64854300
chr16	67617300	67622300
chr16	85799300	85806300
chr16	87439300	87444300
chr16	91219300	91231300
chr16	91268300	91273300
chr16	91645300	91650300
chr16	92694300	92701300
chr16	94077300	94090300
chr16	94091300	94098300
chr16	94789300	94795300
chr16	98141300	98146300
chr17	4992300	5000300
chr17	6983300	6988300
chr17	8622300	8628300
chr17	8989300	8996300
chr17	10508300	10515300
chr17	13896300	13902300
chr17	15961300	15969300
chr17	17962300	17967300
chr17	23683300	23688300
chr17	23939300	23944300
chr17	24856300	24861300
chr17	24983300	24988300
chr17	26053300	26058300
chr17	26335300	26342300
chr17	26972300	26989300
chr17	28277300	28282300
chr17	28464300	28469300
chr17	28689300	28696300
chr17	28826300	28831300
chr17	29168300	29173300
chr17	29625300	29631300
chr17	30022300	30027300
chr17	31988300	31994300
chr17	34164300	34169300
chr17	34252300	34261300
chr17	34739300	34744300
chr17	35136300	35141300
chr17	35183300	35189300
chr17	35377300	35382300
chr17	35836300	35842300
chr17	36052300	36058300
chr17	39979300	39986300
chr17	44870300	44877300
chr17	46163300	46171300
chr17	46990300	46996300
chr17	47275300	47281300
chr17	48058300	48063300
chr17	48231300	48237300
chr17	51950300	51955300
chr17	53705300	53710300
chr17	56609300	56616300
chr17	56721300	56727300
chr17	56900300	56905300
chr17	57198300	57203300
chr17	57385300	57391300
chr17	63228300	63235300
chr17	64949300	64954300
chr17	65959300	65965300
chr17	71194300	71204300
chr17	73266300	73272300
chr17	80111300	80116300
chr17	80291300	80296300
chr17	84581300	84589300
chr17	86005300	86028300
chr17	86078300	86093300
chr17	86565300	86570300
chr17	88462300	88467300
chr17	93596300	93605300
chr18	6512300	6517300
chr18	7001300	7007300
chr18	9209300	9216300
chr18	11047300	11060300
chr18	14127300	14132300
chr18	15220300	15226300
chr18	21809300	21814300
chr18	23196300	23201300
chr18	33619300	33624300
chr18	34529300	34534300
chr18	35987300	36002300
chr18	38090300	38095300
chr18	38367300	38373300
chr18	39640300	39652300
chr18	42552300	42563300
chr18	46681300	46687300
chr18	47525300	47531300
chr18	53619300	53630300
chr18	55146300	55153300
chr18	61557300	61562300
chr18	61713300	61718300
chr18	64489300	64507300
chr18	64816300	64821300
chr18	65958300	65963300
chr18	66094300	66101300
chr18	69503300	69508300
chr18	69751300	69756300
chr18	72506300	72511300
chr18	73730300	73736300
chr18	74600300	74605300
chr18	75525300	75535300
chr18	77081300	77090300
chr18	77091300	77100300
chr18	81176300	81190300
chr18	83078300	83088300
chr18	84251300	84262300
chr19	3320300	3327300
chr19	3849300	3856300
chr19	4096300	4101300
chr19	4393300	4398300
chr19	4507300	4512300
chr19	4624300	4629300
chr19	4807300	4812300
chr19	5037300	5042300
chr19	5487300	5492300
chr19	5792300	5805300
chr19	5838300	5851300
chr19	6494300	6500300
chr19	7411300	7417300
chr19	8796300	8802300
chr19	8892300	8898300
chr19	12082300	12088300
chr19	12867300	12873300
chr19	16942300	16953300
chr19	21344300	21351300
chr19	23207300	23212300
chr19	23214300	23220300
chr19	24970300	24978300
chr19	25676300	25690300
chr19	25740300	25751300
chr19	26678300	26685300
chr19	29324300	29330300
chr19	32460300	32465300
chr19	32829300	32837300
chr19	37245300	37251300
chr19	37279300	37284300
chr19	37769300	37775300
chr19	40733300	40738300
chr19	41555300	41560300
chr19	43457300	43464300
chr19	43673300	43694300
chr19	44367300	44372300
chr19	44743300	44749300
chr19	44814300	44837300
chr19	44907300	44914300
chr19	45087300	45095300
chr19	45148300	45156300
chr19	45224300	45236300
chr19	45294300	45319300
chr19	46112300	46121300
chr19	46573300	46581300
chr19	46718300	46723300
chr19	47088300	47093300
chr19	48278300	48283300
chr19	53214300	53220300
chr19	53384300	53390300
chr19	53975300	53981300
chr19	54118300	54124300
chr19	55814300	55820300
chr19	57433300	57441300
chr19	58527300	58532300
chr19	59242300	59249300
chr19	59264300	59271300
chr19	59524300	59547300
chr19	60862300	60867300
chr2	5632700	5637700
chr2	9796700	9820700
chr2	10287700	10297700
chr2	11420700	11426700
chr2	17967700	17972700
chr2	17976700	17981700
chr2	18609700	18622700
chr2	19350700	19355700
chr2	19364700	19379700
chr2	20465700	20470700
chr2	20886700	20891700
chr2	22472700	22483700
chr2	25432700	25438700
chr2	26354700	26360700
chr2	27530700	27535700
chr2	28763700	28775700
chr2	29104700	29110700
chr2	30269700	30274700
chr2	30324700	30330700
chr2	31489700	31498700
chr2	32005700	32011700
chr2	32389700	32395700
chr2	32729700	32734700
chr2	32984700	32989700
chr2	33494700	33501700
chr2	34221700	34229700
chr2	34625700	34632700
chr2	35956700	35962700
chr2	38194700	38216700
chr2	38678700	38683700
chr2	44962700	44973700
chr2	48668700	48673700
chr2	56965700	56971700
chr2	59959700	59965700
chr2	61640700	61647700
chr2	63932700	63937700
chr2	69421700	69426700
chr2	70308700	70315700
chr2	70395700	70408700
chr2	71362700	71386700
chr2	72814700	72819700
chr2	73101700	73119700
chr2	74484700	74554700
chr2	74564700	74580700
chr2	74582700	74591700
chr2	75538700	75544700
chr2	79293700	79300700
chr2	79474700	79480700
chr2	84472700	84479700
chr2	84722700	84731700
chr2	91759700	91764700
chr2	91860700	91865700
chr2	92021700	92026700
chr2	92208700	92213700
chr2	92270700	92275700
chr2	93478700	93483700
chr2	94079700	94087700
chr2	102289700	102294700
chr2	103404700	103409700
chr2	104330700	104335700
chr2	104653700	104658700
chr2	104959700	104975700
chr2	105498700	105531700
chr2	106531700	106536700
chr2	109512700	109519700
chr2	115879700	115894700
chr2	116944700	116950700
chr2	118369700	118375700
chr2	118721700	118729700
chr2	119150700	119155700
chr2	119371700	119376700
chr2	119566700	119571700
chr2	121238700	121243700
chr2	121779700	121784700
chr2	122121700	122128700
chr2	122199700	122204700
chr2	122432700	122437700
chr2	127305700	127310700
chr2	127947700	127954700
chr2	131001700	131006700
chr2	131086700	131091700
chr2	136938700	136943700
chr2	143369700	143375700
chr2	143739700	143745700
chr2	143832700	143837700
chr2	144091700	144097700
chr2	146041700	146052700
chr2	146658700	146665700
chr2	146908700	146913700
chr2	147006700	147021700
chr2	147184700	147201700
chr2	147847700	147852700
chr2	147855700	147875700
chr2	152220700	152225700
chr2	152236700	152241700
chr2	153062700	153067700
chr2	154841700	154846700
chr2	156002700	156007700
chr2	158378700	158383700
chr2	158432700	158443700
chr2	160185700	160198700
chr2	162483700	162489700
chr2	162753700	162760700
chr2	163465700	163472700
chr2	164225700	164233700
chr2	164257700	164264700
chr2	164791700	164797700
chr2	165705700	165714700
chr2	166884700	166893700
chr2	167905700	167910700
chr2	169457700	169462700
chr2	169954700	169960700
chr2	170319700	170324700
chr2	172369700	172379700
chr2	172762700	172767700
chr2	173899700	173904700
chr2	179705700	179713700
chr2	180623700	180630700
chr3	5209900	5216900
chr3	8664900	8669900
chr3	9248900	9253900
chr3	17684900	17699900
chr3	17948900	17957900
chr3	20167900	20173900
chr3	29909900	29914900
chr3	30401900	30409900
chr3	30497900	30502900
chr3	30691900	30696900
chr3	33917900	33922900
chr3	34536900	34556900
chr3	34557900	34565900
chr3	38379900	38384900
chr3	38781900	38787900
chr3	41366900	41371900
chr3	45177900	45186900
chr3	51141900	51146900
chr3	51904900	51910900
chr3	52069900	52075900
chr3	58216900	58224900
chr3	58482900	58487900
chr3	60302900	60308900
chr3	66773900	66789900
chr3	72856900	72861900
chr3	75756900	75761900
chr3	87773900	87778900
chr3	87799900	87806900
chr3	87940900	87953900
chr3	88002900	88011900
chr3	88014900	88020900
chr3	88487900	88492900
chr3	89030900	89037900
chr3	89046900	89051900
chr3	89080900	89086900
chr3	89122900	89127900
chr3	89192900	89200900
chr3	89220900	89226900
chr3	89852900	89858900
chr3	89882900	89887900
chr3	93246900	93252900
chr3	94586900	94591900
chr3	94816900	94821900
chr3	95083900	95090900
chr3	95461900	95467900
chr3	95474900	95480900
chr3	95705900	95711900
chr3	96302900	96307900
chr3	96357900	96369900
chr3	96396900	96402900
chr3	99035900	99065900
chr3	100288900	100294900
chr3	100484900	100490900
chr3	103376900	103381900
chr3	104666900	104671900
chr3	106345900	106352900
chr3	107885900	107890900
chr3	108335900	108340900
chr3	118131900	118138900
chr3	127327900	127340900
chr3	128896900	128931900
chr3	130807900	130816900
chr3	133203900	133209900
chr3	135099900	135106900
chr3	136330900	136336900
chr3	137525900	137531900
chr3	143860900	143869900
chr3	144230900	144235900
chr3	145647900	145652900
chr3	146160900	146165900
chr3	148648900	148654900
chr3	151871900	151876900
chr3	153571900	153576900
chr3	153988900	153999900
chr3	155095900	155101900
chr3	156221900	156227900
chr3	157227900	157234900
chr4	3863300	3868300
chr4	8616300	8621300
chr4	9770300	9777300
chr4	11311300	11317300
chr4	21603300	21619300
chr4	22403300	22427300
chr4	26518300	26523300
chr4	28738300	28744300
chr4	33332300	33337300
chr4	36896300	36901300
chr4	40796300	40802300
chr4	41081300	41086300
chr4	41640300	41645300
chr4	44713300	44720300
chr4	44722300	44730300
chr4	45417300	45422300
chr4	45539300	45546300
chr4	46354300	46362300
chr4	48054300	48062300
chr4	54957300	54963300
chr4	55361300	55366300
chr4	55542300	55548300
chr4	57151300	57157300
chr4	57310300	57316300
chr4	59638300	59643300
chr4	64783300	64789300
chr4	66062300	66068300
chr4	71858300	71864300
chr4	82147300	82159300
chr4	87676300	87682300
chr4	88363300	88369300
chr4	88916300	88931300
chr4	88933300	88938300
chr4	91038300	91043300
chr4	94714300	94722300
chr4	97438300	97447300
chr4	99316300	99330300
chr4	101025300	101031300
chr4	106581300	106586300
chr4	108503300	108508300
chr4	109335300	109340300
chr4	109645300	109661300
chr4	114572300	114585300
chr4	114724300	114734300
chr4	115605300	115618300
chr4	115745300	115750300
chr4	116227300	116232300
chr4	117164300	117170300
chr4	117507300	117512300
chr4	122959300	122965300
chr4	124333300	124338300
chr4	124661300	124669300
chr4	125161300	125173300
chr4	126408300	126414300
chr4	126429300	126434300
chr4	127662300	127667300
chr4	129495300	129501300
chr4	129660300	129666300
chr4	131428300	131433300
chr4	131628300	131634300
chr4	132565300	132571300
chr4	133153300	133158300
chr4	133225300	133230300
chr4	133305300	133314300
chr4	133368300	133373300
chr4	133571300	133577300
chr4	134478300	134483300
chr4	134706300	134715300
chr4	134825300	134830300
chr4	135425300	135430300
chr4	135864300	135870300
chr4	137261300	137267300
chr4	138008300	138013300
chr4	139374300	139390300
chr4	139799300	139806300
chr4	140255300	140261300
chr4	140794300	140799300
chr4	141090300	141096300
chr4	141345300	141350300
chr4	144480300	144488300
chr4	148177300	148184300
chr4	149654300	149659300
chr4	150224300	150231300
chr4	151381300	151386300
chr4	152854300	152859300
chr4	153512300	153517300
chr4	153870300	153875300
chr4	154005300	154014300
chr4	154592300	154598300
chr4	155607300	155612300
chr5	3339700	3346700
chr5	22935700	22944700
chr5	23928700	23934700
chr5	23956700	23962700
chr5	24106700	24111700
chr5	25001700	25006700
chr5	28444700	28453700
chr5	28482700	28505700
chr5	28788700	28794700
chr5	30477700	30484700
chr5	31187700	31192700
chr5	31394700	31399700
chr5	32434700	32442700
chr5	33771700	33779700
chr5	35722700	35745700
chr5	37630700	37638700
chr5	38207700	38224700
chr5	42142700	42160700
chr5	42232700	42237700
chr5	43621700	43628700
chr5	48372700	48378700
chr5	52502700	52508700
chr5	58104700	58113700
chr5	64037700	64042700
chr5	65192700	65205700
chr5	66151700	66157700
chr5	67484700	67496700
chr5	67605700	67611700
chr5	67617700	67624700
chr5	73644700	73649700
chr5	74037700	74043700
chr5	75464700	75482700
chr5	75543700	75554700
chr5	81447700	81453700
chr5	89313700	89318700
chr5	93631700	93636700
chr5	96587700	96593700
chr5	98594700	98601700
chr5	98607700	98619700
chr5	100401700	100409700
chr5	100464700	100470700
chr5	100841700	100846700
chr5	102090700	102097700
chr5	103271700	103276700
chr5	104181700	104186700
chr5	106127700	106132700
chr5	106876700	106901700
chr5	108149700	108157700
chr5	108793700	108800700
chr5	111843700	111849700
chr5	113563700	113568700
chr5	115016700	115022700
chr5	115221700	115226700
chr5	115603700	115609700
chr5	115938700	115943700
chr5	118618700	118625700
chr5	120104700	120126700
chr5	120132700	120139700
chr5	120243700	120259700
chr5	120278700	120296700
chr5	120873700	120891700
chr5	122159700	122165700
chr5	122283700	122289700
chr5	123581700	123596700
chr5	123843700	123848700
chr5	124800700	124806700
chr5	125655700	125661700
chr5	125868700	125874700
chr5	126011700	126016700
chr5	129102700	129109700
chr5	130087700	130092700
chr5	133015700	133021700
chr5	134787700	134793700
chr5	135458700	135465700
chr5	137039700	137045700
chr5	137503700	137509700
chr5	137786700	137793700
chr5	138068700	138073700
chr5	138224700	138229700
chr5	139468700	139475700
chr5	140010700	140036700
chr5	140382700	140389700
chr5	141080700	141088700
chr5	141714700	141720700
chr5	143573700	143585700
chr5	143666700	143672700
chr5	145014700	145021700
chr5	147041700	147046700
chr5	147885700	147890700
chr5	147996700	148005700
chr5	148032700	148037700
chr5	148077700	148087700
chr5	148110700	148131700
chr5	148531700	148540700
chr5	149359700	149364700
chr6	6796300	6833300
chr6	7794300	7799300
chr6	8897300	8903300
chr6	14846300	14854300
chr6	23192300	23208300
chr6	28081300	28087300
chr6	30122300	30130300
chr6	30249300	30255300
chr6	30350300	30355300
chr6	30493300	30498300
chr6	38822300	38827300
chr6	47402300	47408300
chr6	47759300	47764300
chr6	49163300	49169300
chr6	51118300	51132300
chr6	51217300	51223300
chr6	51416300	51423300
chr6	52106300	52116300
chr6	52120300	52130300
chr6	52138300	52148300
chr6	52151300	52169300
chr6	52171300	52221300
chr6	52259300	52274300
chr6	53767300	53772300
chr6	54541300	54546300
chr6	64676300	64685300
chr6	67215300	67220300
chr6	70793300	70800300
chr6	71441300	71446300
chr6	71580300	71585300
chr6	72845300	72851300
chr6	77192300	77197300
chr6	78375300	78380300
chr6	83018300	83023300
chr6	83405300	83410300
chr6	83645300	83670300
chr6	84532300	84541300
chr6	85135300	85142300
chr6	86472300	86478300
chr6	88142300	88151300
chr6	88464300	88469300
chr6	91104300	91111300
chr6	92889300	92895300
chr6	94646300	94652300
chr6	99469300	99474300
chr6	101324300	101329300
chr6	108608300	108613300
chr6	108777300	108782300
chr6	113024300	113033300
chr6	114866300	114873300
chr6	117855300	117861300
chr6	117864300	117871300
chr6	119427300	119434300
chr6	119985300	119990300
chr6	124864300	124872300
chr6	125044300	125050300
chr6	126112300	126118300
chr6	126592300	126597300
chr6	127097300	127107300
chr6	127715300	127721300
chr6	133984300	133989300
chr6	134868300	134880300
chr6	135146300	135152300
chr6	145810300	145816300
chr6	148891300	148896300
chr7	5010900	5016900
chr7	6102900	6109900
chr7	9696900	9701900
chr7	16630900	16635900
chr7	16892900	16899900
chr7	16982900	16990900
chr7	17364900	17370900
chr7	19586900	19593900
chr7	19604900	19612900
chr7	19676900	19683900
chr7	19853900	19858900
chr7	19925900	19931900
chr7	20143900	20148900
chr7	20330900	20336900
chr7	25288900	25293900
chr7	25714900	25720900
chr7	25962900	25967900
chr7	26002900	26007900
chr7	26030900	26037900
chr7	26060900	26069900
chr7	26536900	26541900
chr7	26866900	26871900
chr7	28113900	28122900
chr7	29327900	29332900
chr7	29591900	29598900
chr7	29742900	29748900
chr7	29951900	29957900
chr7	31238900	31245900
chr7	35169900	35176900
chr7	35436900	35441900
chr7	35901900	35907900
chr7	36368900	36373900
chr7	37475900	37485900
chr7	38552900	38560900
chr7	48151900	48157900
chr7	51696900	51701900
chr7	51843900	51849900
chr7	52069900	52075900
chr7	52120900	52126900
chr7	52305900	52310900
chr7	52711900	52716900
chr7	52958900	52964900
chr7	56886900	56896900
chr7	57160900	57172900
chr7	58875900	58885900
chr7	71079900	71084900
chr7	75093900	75099900
chr7	77423900	77433900
chr7	77468900	77481900
chr7	77502900	77508900
chr7	77509900	77514900
chr7	80679900	80686900
chr7	80697900	80705900
chr7	85719900	85725900
chr7	86640900	86660900
chr7	86678900	86690900
chr7	87167900	87173900
chr7	90011900	90018900
chr7	97276900	97281900
chr7	97290900	97295900
chr7	99812900	99819900
chr7	103357900	103362900
chr7	105981900	105988900
chr7	106528900	106533900
chr7	108468900	108473900
chr7	108597900	108602900
chr7	108982900	108987900
chr7	116756900	116762900
chr7	117263900	117268900
chr7	117767900	117775900
chr7	118223900	118228900
chr7	119165900	119170900
chr7	119965900	119970900
chr7	121556900	121561900
chr7	125382900	125387900
chr7	133764900	133769900
chr7	135071900	135076900
chr7	135108900	135113900
chr7	138681900	138701900
chr7	139787900	139794900
chr7	140000900	140006900
chr7	140309900	140317900
chr7	144498900	144515900
chr7	146036900	146041900
chr7	146766900	146771900
chr7	148658900	148664900
chr7	149842900	149848900
chr7	152122900	152129900
chr8	3585700	3590700
chr8	9975700	9980700
chr8	11006700	11011700
chr8	11475700	11480700
chr8	11553700	11559700
chr8	11631700	11636700
chr8	12381700	12403700
chr8	26710700	26717700
chr8	28084700	28092700
chr8	28369700	28374700
chr8	35036700	35042700
chr8	35866700	35873700
chr8	42215700	42221700
chr8	46018700	46024700
chr8	47375700	47383700
chr8	47822700	47828700
chr8	48757700	48762700
chr8	51999700	52004700
chr8	59788700	59830700
chr8	60128700	60133700
chr8	66682700	66687700
chr8	72873700	72878700
chr8	73011700	73019700
chr8	73130700	73136700
chr8	73219700	73225700
chr8	73315700	73321700
chr8	73385700	73390700
chr8	73901700	73908700
chr8	74091700	74096700
chr8	79420700	79427700
chr8	80946700	80954700
chr8	80955700	80963700
chr8	81551700	81556700
chr8	86420700	86427700
chr8	87179700	87190700
chr8	87498700	87506700
chr8	87556700	87562700
chr8	89146700	89151700
chr8	89990700	89998700
chr8	90481700	90487700
chr8	91564700	91571700
chr8	94322700	94331700
chr8	94876700	94891700
chr8	96532700	96537700
chr8	96909700	96914700
chr8	105306700	105311700
chr8	108128700	108133700
chr8	108456700	108462700
chr8	108657700	108663700
chr8	109126700	109131700
chr8	110465700	110470700
chr8	111219700	111224700
chr8	118228700	118234700
chr8	119779700	119787700
chr8	123009700	123017700
chr8	123057700	123064700
chr8	123595700	123609700
chr8	123610700	123615700
chr8	123636700	123644700
chr8	123647700	123653700
chr8	124427700	124433700
chr8	124803700	124810700
chr8	125198700	125205700
chr8	127470700	127475700
chr8	129107700	129120700
chr8	129585700	129590700
chr8	130879700	130887700
chr8	131207700	131212700
chr9	13628300	13633300
chr9	16302300	16308300
chr9	20445300	20450300
chr9	20833300	20840300
chr9	24572300	24586300
chr9	31719300	31726300
chr9	32347300	32353300
chr9	37238300	37244300
chr9	37266300	37271300
chr9	40607300	40614300
chr9	40679300	40689300
chr9	43891300	43896300
chr9	44290300	44300300
chr9	44410300	44418300
chr9	44571300	44576300
chr9	44686300	44692300
chr9	45819300	45825300
chr9	47336300	47342300
chr9	51571300	51576300
chr9	55386300	55395300
chr9	56262300	56267300
chr9	56918300	56926300
chr9	58043300	58052300
chr9	58093300	58098300
chr9	59331300	59336300
chr9	61213300	61225300
chr9	62187300	62195300
chr9	62979300	63001300
chr9	63601300	63609300
chr9	63864300	63871300
chr9	65062300	65067300
chr9	66439300	66444300
chr9	68499300	68504300
chr9	69515300	69520300
chr9	69602300	69622300
chr9	70525300	70531300
chr9	72377300	72383300
chr9	72830300	72836300
chr9	74695300	74705300
chr9	74708300	74719300
chr9	78324300	78330300
chr9	79914300	79919300
chr9	81525300	81530300
chr9	82864300	82871300
chr9	87621300	87636300
chr9	88375300	88380300
chr9	91243300	91293300
chr9	91294300	91303300
chr9	94435300	94440300
chr9	95302300	95310300
chr9	98851300	98861300
chr9	99767300	99781300
chr9	100542300	100547300
chr9	100977300	100984300
chr9	102252300	102258300
chr9	106269300	106274300
chr9	108207300	108212300
chr9	111172300	111178300
chr9	114469300	114475300
chr9	115215300	115221300
chr9	118384300	118390300
chr9	118394300	118400300
chr9	118833300	118839300
chr9	119888300	119894300
chr9	120841300	120847300
chr9	122025300	122030300
chr9	122477300	122483300
chrX	11652700	11660700
chrX	11662700	11669700
chrX	11709700	11715700
chrX	11732700	11737700
chrX	12856700	12861700
chrX	17736700	17742700

## Sheet: stomach
DMV regions
chr1	4481500	4487500
chr1	5008500	5013500
chr1	13114500	13119500
chr1	13361500	13366500
chr1	19085500	19103500
chr1	19194500	19232500
chr1	21948500	21953500
chr1	24616500	24623500
chr1	42739500	42771500
chr1	46906500	46911500
chr1	57026500	57041500
chr1	59818500	59823500
chr1	60619500	60624500
chr1	64781500	64786500
chr1	65221500	65226500
chr1	66860500	66865500
chr1	69731500	69736500
chr1	72915500	72923500
chr1	74282500	74287500
chr1	74341500	74346500
chr1	74815500	74820500
chr1	74900500	74906500
chr1	74927500	74934500
chr1	74993500	74999500
chr1	75441500	75447500
chr1	77508500	77514500
chr1	78183500	78202500
chr1	78203500	78209500
chr1	78210500	78216500
chr1	82286500	82291500
chr1	84832500	84837500
chr1	88420500	88429500
chr1	91825500	91831500
chr1	93351500	93357500
chr1	97559500	97565500
chr1	107556500	107561500
chr1	107885500	107890500
chr1	121315500	121321500
chr1	122489500	122504500
chr1	122506500	122514500
chr1	127327500	127332500
chr1	133421500	133426500
chr1	135026500	135033500
chr1	153189500	153194500
chr1	154747500	154752500
chr1	155176500	155182500
chr1	157579500	157591500
chr1	162963500	162968500
chr1	165240500	165247500
chr1	169616500	169625500
chr1	170357500	170364500
chr1	173176500	173181500
chr1	173367500	173372500
chr1	174429500	174434500
chr1	180247500	180252500
chr1	180263500	180269500
chr1	180456500	180461500
chr1	186539500	186546500
chr1	186552500	186560500
chr1	189429500	189434500
chr1	191991500	191999500
chr1	193005500	193011500
chr10	4538500	4544500
chr10	5955500	5960500
chr10	13682500	13689500
chr10	17441500	17446500
chr10	19071500	19077500
chr10	19651500	19657500
chr10	21709500	21716500
chr10	21867500	21874500
chr10	22531500	22540500
chr10	27793500	27798500
chr10	28862500	28868500
chr10	29251500	29257500
chr10	36854500	36861500
chr10	41993500	41999500
chr10	42296500	42313500
chr10	42349500	42357500
chr10	42890500	42895500
chr10	43297500	43302500
chr10	50611500	50618500
chr10	51740500	51745500
chr10	61590500	61600500
chr10	62483500	62488500
chr10	66558500	66563500
chr10	66997500	67003500
chr10	67737500	67744500
chr10	69556500	69562500
chr10	72558500	72563500
chr10	74521500	74526500
chr10	75295500	75301500
chr10	79314500	79322500
chr10	79386500	79391500
chr10	79445500	79452500
chr10	79576500	79582500
chr10	79608500	79616500
chr10	79950500	79961500
chr10	80135500	80142500
chr10	80391500	80396500
chr10	80595500	80605500
chr10	80635500	80640500
chr10	83900500	83905500
chr10	84216500	84223500
chr10	86164500	86170500
chr10	86947500	86958500
chr10	94875500	94881500
chr10	96077500	96085500
chr10	98722500	98729500
chr10	102488500	102496500
chr10	107766500	107771500
chr10	114818500	114823500
chr10	116582500	116588500
chr10	119910500	119916500
chr10	126414500	126421500
chr10	126724500	126730500
chr10	126774500	126780500
chr10	126945500	126951500
chr10	127101500	127106500
chr10	127471500	127476500
chr10	127526500	127532500
chr10	127845500	127850500
chr11	3187300	3193300
chr11	4995300	5001300
chr11	6371300	6376300
chr11	16156300	16162300
chr11	18913300	18922300
chr11	20100300	20107300
chr11	20639300	20644300
chr11	21138300	21143300
chr11	21468300	21473300
chr11	21891300	21898300
chr11	23973300	23983300
chr11	33096300	33106300
chr11	42233300	42238300
chr11	44429300	44434300
chr11	48666300	48673300
chr11	49422300	49427300
chr11	50189300	50195300
chr11	51668300	51674300
chr11	59037300	59042300
chr11	59101300	59107300
chr11	60349300	60355300
chr11	62362300	62369300
chr11	63731300	63737300
chr11	66336300	66342300
chr11	68872300	68877300
chr11	68908300	68914300
chr11	68933300	68940300
chr11	69177300	69185300
chr11	69221300	69235300
chr11	69391300	69396300
chr11	69613300	69619300
chr11	70463300	70471300
chr11	74642300	74648300
chr11	74978300	74988300
chr11	77302300	77308300
chr11	77325300	77330300
chr11	77793300	77799300
chr11	77989300	77994300
chr11	80112300	80117300
chr11	80196300	80201300
chr11	82199300	82204300
chr11	82742300	82747300
chr11	83661300	83669300
chr11	84334300	84344300
chr11	84680300	84686300
chr11	86397300	86402300
chr11	86804300	86810300
chr11	87859300	87865300
chr11	87880300	87885300
chr11	89159300	89165300
chr11	92957300	92963300
chr11	94069300	94075300
chr11	94850300	94856300
chr11	95865300	95870300
chr11	96031300	96052300
chr11	96054300	96068300
chr11	96112300	96117300
chr11	96121300	96128300
chr11	96130300	96136300
chr11	96141300	96151300
chr11	96159300	96167300
chr11	96177300	96185300
chr11	97393300	97398300
chr11	97520300	97526300
chr11	97559300	97565300
chr11	97659300	97664300
chr11	98062300	98068300
chr11	98176300	98191300
chr11	98601300	98613300
chr11	98634300	98639300
chr11	98655300	98660300
chr11	98820300	98826300
chr11	101029300	101038300
chr11	101325300	101330300
chr11	101947300	101952300
chr11	102177300	102182300
chr11	102463300	102468300
chr11	102805300	102811300
chr11	102976300	102981300
chr11	103220300	103225300
chr11	103631300	103637300
chr11	104091300	104096300
chr11	104298300	104305300
chr11	106646300	106652300
chr11	112640300	112647300
chr11	115021300	115027300
chr11	115671300	115677300
chr11	116391300	116396300
chr11	116711300	116716300
chr11	117685300	117690300
chr11	118767300	118772300
chr11	118901300	118907300
chr11	118908300	118921300
chr11	118944300	118953300
chr11	119406300	119412300
chr11	120045300	120052300
chr11	120090300	120100300
chr11	120206300	120213300
chr11	120490300	120495300
chr12	3306500	3311500
chr12	8502500	8507500
chr12	8680500	8685500
chr12	8927500	8932500
chr12	12944500	12950500
chr12	21419500	21424500
chr12	25777500	25786500
chr12	28023500	28028500
chr12	34637500	34645500
chr12	34648500	34654500
chr12	39503500	39508500
chr12	40945500	40950500
chr12	50473500	50503500
chr12	54346500	54354500
chr12	57626500	57642500
chr12	57711500	57718500
chr12	57788500	57793500
chr12	57794500	57800500
chr12	58634500	58654500
chr12	60229500	60234500
chr12	62620500	62628500
chr12	66065500	66071500
chr12	70471500	70477500
chr12	74037500	74044500
chr12	74137500	74155500
chr12	77467500	77474500
chr12	77632500	77637500
chr12	81208500	81218500
chr12	84825500	84831500
chr12	88222500	88227500
chr12	88231500	88238500
chr12	88285500	88290500
chr12	96928500	96936500
chr12	99971500	99976500
chr12	105708500	105717500
chr12	109239500	109245500
chr12	110029500	110034500
chr12	111515500	111522500
chr12	113380500	113386500
chr12	118389500	118394500
chr12	120074500	120090500
chr13	3356500	3362500
chr13	14153500	14158500
chr13	17893500	17898500
chr13	21249500	21254500
chr13	21841500	21846500
chr13	21870500	21876500
chr13	22085500	22090500
chr13	22131500	22136500
chr13	23607500	23612500
chr13	23621500	23628500
chr13	23661500	23668500
chr13	23674500	23679500
chr13	23835500	23840500
chr13	23851500	23856500
chr13	24890500	24897500
chr13	29039500	29046500
chr13	30073500	30079500
chr13	31648500	31653500
chr13	31714500	31719500
chr13	34965500	34970500
chr13	36815500	36820500
chr13	36822500	36829500
chr13	40796500	40802500
chr13	40803500	40809500
chr13	40819500	40831500
chr13	40832500	40840500
chr13	42143500	42150500
chr13	43573500	43578500
chr13	44824500	44831500
chr13	46056500	46063500
chr13	48637500	48642500
chr13	48752500	48766500
chr13	49059500	49065500
chr13	51939500	51945500
chr13	53073500	53079500
chr13	55927500	55933500
chr13	56349500	56355500
chr13	56356500	56363500
chr13	58226500	58231500
chr13	58500500	58506500
chr13	59868500	59873500
chr13	60274500	60280500
chr13	63663500	63671500
chr13	64253500	64258500
chr13	69669500	69675500
chr13	69875500	69880500
chr13	72096500	72102500
chr13	72764500	72769500
chr13	73404500	73411500
chr13	78334500	78344500
chr13	81020500	81027500
chr13	83852500	83875500
chr13	84482500	84489500
chr13	89877500	89882500
chr13	94265500	94270500
chr13	95637500	95648500
chr13	95649500	95657500
chr13	98008500	98014500
chr13	99121500	99138500
chr13	99270500	99276500
chr13	102533500	102539500
chr13	104706500	104712500
chr13	105074500	105079500
chr13	106231500	106237500
chr13	108676500	108682500
chr13	112593500	112600500
chr13	114404500	114409500
chr13	115245500	115251500
chr13	117095500	117103500
chr13	117493500	117502500
chr14	12384100	12390100
chr14	13169100	13183100
chr14	13652100	13657100
chr14	22649100	22654100
chr14	22801100	22812100
chr14	26275100	26283100
chr14	33273100	33279100
chr14	35122100	35127100
chr14	35313100	35318100
chr14	35631100	35637100
chr14	47005100	47010100
chr14	47500100	47506100
chr14	49281100	49291100
chr14	51707100	51712100
chr14	52357100	52362100
chr14	52719100	52725100
chr14	58688100	58696100
chr14	62263100	62270100
chr14	63859100	63871100
chr14	63880100	63890100
chr14	65204100	65211100
chr14	67847100	67859100
chr14	70474100	70481100
chr14	70603100	70609100
chr14	73782100	73787100
chr14	80167100	80175100
chr14	84841100	84849100
chr14	100681100	100687100
chr14	104856100	104874100
chr14	106292100	106299100
chr14	109309100	109314100
chr14	118629100	118639100
chr14	120673100	120680100
chr14	122870100	122890100
chr15	7759500	7765500
chr15	8391500	8397500
chr15	11832500	11838500
chr15	35222500	35231500
chr15	36718500	36724500
chr15	38227500	38232500
chr15	39028500	39033500
chr15	56523500	56528500
chr15	57523500	57528500
chr15	59477500	59483500
chr15	60652500	60658500
chr15	61814500	61820500
chr15	64749500	64755500
chr15	72375500	72381500
chr15	74345500	74350500
chr15	76024500	76031500
chr15	76347500	76354500
chr15	77667500	77673500
chr15	78672500	78677500
chr15	78857500	78862500
chr15	79517500	79522500
chr15	79840500	79845500
chr15	80627500	80632500
chr15	81414500	81419500
chr15	81685500	81692500
chr15	84682500	84688500
chr15	85483500	85488500
chr15	85497500	85506500
chr15	89007500	89012500
chr15	89326500	89331500
chr15	96112500	96121500
chr15	96525500	96531500
chr15	97830500	97836500
chr15	98461500	98466500
chr15	98618500	98624500
chr15	98698500	98704500
chr15	99222500	99227500
chr15	99801500	99807500
chr15	101002500	101008500
chr15	102073500	102079500
chr15	102346500	102351500
chr15	102739500	102760500
chr15	102761500	102774500
chr15	102777500	102808500
chr15	102809500	102831500
chr15	102834500	102847500
chr15	103068500	103075500
chr16	4877300	4882300
chr16	20714300	20719300
chr16	22262300	22267300
chr16	23106300	23114300
chr16	23980300	23990300
chr16	30061300	30071300
chr16	38087300	38093300
chr16	44138300	44144300
chr16	49854300	49859300
chr16	52449300	52455300
chr16	55818300	55824300
chr16	74408300	74414300
chr16	76369300	76374300
chr16	85800300	85806300
chr16	91219300	91233300
chr16	91268300	91273300
chr16	92693300	92700300
chr16	94077300	94090300
chr16	94092300	94098300
chr17	4992300	5000300
chr17	6982300	6988300
chr17	8990300	8997300
chr17	10508300	10514300
chr17	15962300	15968300
chr17	17962300	17967300
chr17	23683300	23688300
chr17	23809300	23815300
chr17	26972300	26988300
chr17	28826300	28831300
chr17	29168300	29173300
chr17	29625300	29631300
chr17	31989300	31994300
chr17	34253300	34261300
chr17	34739300	34744300
chr17	35093300	35098300
chr17	35182300	35189300
chr17	35377300	35382300
chr17	35837300	35843300
chr17	36052300	36057300
chr17	39979300	39986300
chr17	44870300	44876300
chr17	46165300	46170300
chr17	46295300	46300300
chr17	46991300	46996300
chr17	47275300	47282300
chr17	53705300	53710300
chr17	56611300	56616300
chr17	57198300	57203300
chr17	57385300	57391300
chr17	63228300	63235300
chr17	65960300	65965300
chr17	71194300	71204300
chr17	74395300	74401300
chr17	84581300	84589300
chr17	86005300	86025300
chr17	86083300	86091300
chr17	88461300	88467300
chr17	93597300	93605300
chr18	6237300	6242300
chr18	7001300	7006300
chr18	9209300	9215300
chr18	11047300	11057300
chr18	15220300	15225300
chr18	21809300	21814300
chr18	23196300	23201300
chr18	23909300	23914300
chr18	38368300	38374300
chr18	39644300	39652300
chr18	42552300	42563300
chr18	47525300	47531300
chr18	53620300	53628300
chr18	55144300	55153300
chr18	61557300	61562300
chr18	61713300	61719300
chr18	64489300	64508300
chr18	69503300	69510300
chr18	72507300	72512300
chr18	73730300	73736300
chr18	74937300	74942300
chr18	75525300	75535300
chr18	77080300	77100300
chr18	81179300	81189300
chr18	83078300	83087300
chr18	84253300	84262300
chr19	3320300	3327300
chr19	4096300	4101300
chr19	5037300	5042300
chr19	5486300	5492300
chr19	5792300	5804300
chr19	5839300	5851300
chr19	7409300	7417300
chr19	8892300	8898300
chr19	9015300	9020300
chr19	12082300	12088300
chr19	12574300	12579300
chr19	12867300	12872300
chr19	16943300	16953300
chr19	21345300	21350300
chr19	23214300	23219300
chr19	24971300	24977300
chr19	25676300	25688300
chr19	25744300	25751300
chr19	26678300	26684300
chr19	29324300	29329300
chr19	32829300	32837300
chr19	37769300	37775300
chr19	43458300	43464300
chr19	43673300	43694300
chr19	44743300	44750300
chr19	44814300	44819300
chr19	44820300	44837300
chr19	44908300	44914300
chr19	45088300	45094300
chr19	45148300	45156300
chr19	45217300	45239300
chr19	45295300	45319300
chr19	46111300	46121300
chr19	46573300	46581300
chr19	48278300	48283300
chr19	53214300	53219300
chr19	53384300	53390300
chr19	53975300	53982300
chr19	54118300	54123300
chr19	55814300	55820300
chr19	59242300	59249300
chr19	59264300	59271300
chr19	59416300	59421300
chr19	59524300	59546300
chr19	60862300	60867300
chr2	9798700	9816700
chr2	10289700	10297700
chr2	17967700	17972700
chr2	18610700	18621700
chr2	19350700	19355700
chr2	19363700	19380700
chr2	20886700	20891700
chr2	22473700	22482700
chr2	25432700	25437700
chr2	26057700	26062700
chr2	27328700	27333700
chr2	28763700	28775700
chr2	28908700	28913700
chr2	30324700	30330700
chr2	31489700	31498700
chr2	32005700	32010700
chr2	32389700	32394700
chr2	33494700	33501700
chr2	34223700	34229700
chr2	35956700	35962700
chr2	38199700	38208700
chr2	38209700	38215700
chr2	38677700	38682700
chr2	44962700	44972700
chr2	50999700	51005700
chr2	56965700	56970700
chr2	61640700	61646700
chr2	69421700	69427700
chr2	70395700	70408700
chr2	71363700	71386700
chr2	72814700	72819700
chr2	73105700	73118700
chr2	74489700	74500700
chr2	74501700	74509700
chr2	74510700	74545700
chr2	74546700	74554700
chr2	74583700	74588700
chr2	75495700	75500700
chr2	75537700	75544700
chr2	79295700	79300700
chr2	84472700	84479700
chr2	84724700	84730700
chr2	92021700	92026700
chr2	92270700	92275700
chr2	94079700	94085700
chr2	104330700	104335700
chr2	104960700	104975700
chr2	105499700	105531700
chr2	106531700	106536700
chr2	109512700	109519700
chr2	115886700	115894700
chr2	116944700	116950700
chr2	118369700	118375700
chr2	118723700	118728700
chr2	122120700	122128700
chr2	127948700	127953700
chr2	136938700	136943700
chr2	138081700	138087700
chr2	138101700	138107700
chr2	143739700	143745700
chr2	144154700	144159700
chr2	146042700	146050700
chr2	146658700	146665700
chr2	147007700	147021700
chr2	147183700	147203700
chr2	147857700	147874700
chr2	152220700	152225700
chr2	152559700	152566700
chr2	153062700	153067700
chr2	156001700	156006700
chr2	158431700	158443700
chr2	160189700	160197700
chr2	162483700	162489700
chr2	164791700	164797700
chr2	165704700	165712700
chr2	166885700	166891700
chr2	169953700	169960700
chr2	172370700	172379700
chr2	174153700	174158700
chr2	179707700	179712700
chr2	180623700	180630700
chr3	5217900	5222900
chr3	8506900	8511900
chr3	17685900	17698900
chr3	17948900	17956900
chr3	29909900	29914900
chr3	30402900	30410900
chr3	30991900	30996900
chr3	34545900	34555900
chr3	38782900	38787900
chr3	45178900	45186900
chr3	51904900	51909900
chr3	52069900	52075900
chr3	58216900	58224900
chr3	60302900	60308900
chr3	66773900	66789900
chr3	87799900	87804900
chr3	87940900	87951900
chr3	88003900	88011900
chr3	88423900	88429900
chr3	89081900	89086900
chr3	89193900	89201900
chr3	89220900	89225900
chr3	89852900	89857900
chr3	89881900	89889900
chr3	93246900	93252900
chr3	95461900	95466900
chr3	95475900	95480900
chr3	96289900	96294900
chr3	96302900	96308900
chr3	96357900	96366900
chr3	96396900	96402900
chr3	99036900	99065900
chr3	101403900	101408900
chr3	106347900	106352900
chr3	113731900	113737900
chr3	121127900	121133900
chr3	127327900	127339900
chr3	128896900	128907900
chr3	128911900	128921900
chr3	128922900	128930900
chr3	130808900	130816900
chr3	132752900	132758900
chr3	133204900	133209900
chr3	133898900	133903900
chr3	135099900	135105900
chr3	136330900	136337900
chr3	137526900	137531900
chr3	143861900	143869900
chr3	146160900	146166900
chr3	148648900	148654900
chr3	151871900	151876900
chr3	153988900	153999900
chr4	3863300	3868300
chr4	9770300	9778300
chr4	11311300	11317300
chr4	21603300	21618300
chr4	22403300	22427300
chr4	40796300	40802300
chr4	41081300	41086300
chr4	43571300	43576300
chr4	44713300	44721300
chr4	44722300	44730300
chr4	45540300	45546300
chr4	46354300	46361300
chr4	48054300	48062300
chr4	54957300	54963300
chr4	55361300	55367300
chr4	55542300	55548300
chr4	59795300	59800300
chr4	64783300	64789300
chr4	71859300	71864300
chr4	82146300	82155300
chr4	87675300	87682300
chr4	88917300	88931300
chr4	91038300	91044300
chr4	94714300	94721300
chr4	97438300	97448300
chr4	99316300	99329300
chr4	101026300	101031300
chr4	106580300	106585300
chr4	109335300	109340300
chr4	109645300	109661300
chr4	115607300	115613300
chr4	115744300	115750300
chr4	117165300	117170300
chr4	120486300	120491300
chr4	124333300	124338300
chr4	124661300	124667300
chr4	125163300	125172300
chr4	126408300	126414300
chr4	126697300	126703300
chr4	129496300	129501300
chr4	129660300	129666300
chr4	132565300	132572300
chr4	133305300	133314300
chr4	133368300	133373300
chr4	133571300	133577300
chr4	134706300	134712300
chr4	135425300	135430300
chr4	135696300	135704300
chr4	138008300	138013300
chr4	139374300	139390300
chr4	139799300	139805300
chr4	140255300	140260300
chr4	141091300	141096300
chr4	144480300	144487300
chr4	148177300	148184300
chr4	151381300	151386300
chr4	152853300	152859300
chr4	154007300	154014300
chr4	154592300	154598300
chr5	3339700	3346700
chr5	22935700	22944700
chr5	23928700	23934700
chr5	28483700	28503700
chr5	28642700	28647700
chr5	28788700	28794700
chr5	30478700	30483700
chr5	32434700	32443700
chr5	33771700	33779700
chr5	35721700	35745700
chr5	37631700	37638700
chr5	38212700	38224700
chr5	42142700	42147700
chr5	42151700	42157700
chr5	43621700	43628700
chr5	52502700	52508700
chr5	53979700	53984700
chr5	58104700	58113700
chr5	65193700	65205700
chr5	66151700	66157700
chr5	67484700	67496700
chr5	67617700	67624700
chr5	74038700	74043700
chr5	74460700	74465700
chr5	75470700	75477700
chr5	75543700	75554700
chr5	81447700	81452700
chr5	96587700	96593700
chr5	98607700	98618700
chr5	100401700	100409700
chr5	100464700	100470700
chr5	102085700	102100700
chr5	106875700	106901700
chr5	108148700	108156700
chr5	108793700	108800700
chr5	111844700	111849700
chr5	115016700	115021700
chr5	115604700	115609700
chr5	115938700	115943700
chr5	118618700	118625700
chr5	120110700	120116700
chr5	120117700	120125700
chr5	120243700	120258700
chr5	120278700	120296700
chr5	120873700	120891700
chr5	122284700	122289700
chr5	122947700	122952700
chr5	123581700	123595700
chr5	124195700	124200700
chr5	124800700	124806700
chr5	125655700	125660700
chr5	125868700	125874700
chr5	126010700	126016700
chr5	129102700	129108700
chr5	133015700	133020700
chr5	134787700	134792700
chr5	135661700	135666700
chr5	137040700	137045700
chr5	137502700	137509700
chr5	138068700	138073700
chr5	139468700	139475700
chr5	140013700	140031700
chr5	140382700	140389700
chr5	141082700	141087700
chr5	141714700	141720700
chr5	143572700	143586700
chr5	143664700	143671700
chr5	145014700	145020700
chr5	147996700	148005700
chr5	148032700	148037700
chr5	148077700	148090700
chr5	148110700	148129700
chr5	148533700	148539700
chr5	149859700	149865700
chr6	6797300	6833300
chr6	8897300	8903300
chr6	23192300	23207300
chr6	28081300	28086300
chr6	30122300	30130300
chr6	30249300	30255300
chr6	38480300	38486300
chr6	38822300	38827300
chr6	51118300	51125300
chr6	51414300	51423300
chr6	52137300	52144300
chr6	52154300	52159300
chr6	52174300	52219300
chr6	52259300	52273300
chr6	54541300	54546300
chr6	64677300	64685300
chr6	67215300	67220300
chr6	70793300	70798300
chr6	71441300	71446300
chr6	77191300	77196300
chr6	83018300	83023300
chr6	83645300	83669300
chr6	84533300	84541300
chr6	85135300	85141300
chr6	86472300	86479300
chr6	88145300	88151300
chr6	92889300	92895300
chr6	94646300	94651300
chr6	99468300	99475300
chr6	108608300	108614300
chr6	110594300	110599300
chr6	113024300	113033300
chr6	117855300	117860300
chr6	117865300	117871300
chr6	119427300	119434300
chr6	119985300	119990300
chr6	124865300	124871300
chr6	125045300	125050300
chr6	126112300	126118300
chr6	127097300	127106300
chr6	127715300	127721300
chr6	133984300	133989300
chr6	134869300	134875300
chr6	145810300	145816300
chr6	146525300	146530300
chr6	148891300	148897300
chr7	3654900	3659900
chr7	7249900	7254900
chr7	16892900	16900900
chr7	16983900	16991900
chr7	17506900	17511900
chr7	17608900	17613900
chr7	19605900	19610900
chr7	19851900	19858900
chr7	19925900	19930900
chr7	20331900	20336900
chr7	25714900	25720900
chr7	25731900	25736900
chr7	25962900	25967900
chr7	26002900	26007900
chr7	26030900	26036900
chr7	26061900	26069900
chr7	26536900	26541900
chr7	28113900	28122900
chr7	29159900	29167900
chr7	29591900	29598900
chr7	29741900	29747900
chr7	31238900	31243900
chr7	35169900	35175900
chr7	37478900	37484900
chr7	38552900	38559900
chr7	51842900	51849900
chr7	52070900	52075900
chr7	52269900	52274900
chr7	52429900	52434900
chr7	52958900	52964900
chr7	56886900	56895900
chr7	57161900	57172900
chr7	58876900	58885900
chr7	71079900	71084900
chr7	73250900	73255900
chr7	74513900	74518900
chr7	75093900	75100900
chr7	77491900	77513900
chr7	80679900	80686900
chr7	80696900	80704900
chr7	85719900	85725900
chr7	86640900	86660900
chr7	86678900	86690900
chr7	87167900	87173900
chr7	88595900	88600900
chr7	90012900	90017900
chr7	97276900	97281900
chr7	97589900	97595900
chr7	99813900	99819900
chr7	105982900	105987900
chr7	108982900	108987900
chr7	116756900	116762900
chr7	117263900	117268900
chr7	117769900	117775900
chr7	123583900	123588900
chr7	131123900	131128900
chr7	138682900	138701900
chr7	139788900	139793900
chr7	140001900	140006900
chr7	140310900	140316900
chr7	144500900	144515900
chr7	152122900	152129900
chr8	8657700	8662700
chr8	11006700	11011700
chr8	11553700	11559700
chr8	12381700	12404700
chr8	17531700	17536700
chr8	26208700	26213700
chr8	28084700	28092700
chr8	35036700	35042700
chr8	35866700	35873700
chr8	46018700	46024700
chr8	47375700	47382700
chr8	47822700	47828700
chr8	48757700	48762700
chr8	51999700	52004700
chr8	59796700	59804700
chr8	59962700	59967700
chr8	66681700	66687700
chr8	73012700	73019700
chr8	73130700	73136700
chr8	73220700	73226700
chr8	79421700	79427700
chr8	80947700	80953700
chr8	80956700	80964700
chr8	82161700	82166700
chr8	83401700	83406700
chr8	86420700	86427700
chr8	87182700	87190700
chr8	87498700	87506700
chr8	87557700	87562700
chr8	89991700	89998700
chr8	90480700	90486700
chr8	90720700	90725700
chr8	91563700	91571700
chr8	94876700	94886700
chr8	107868700	107873700
chr8	108657700	108662700
chr8	114059700	114064700
chr8	118228700	118234700
chr8	123010700	123015700
chr8	123058700	123064700
chr8	123596700	123615700
chr8	123636700	123643700
chr8	124804700	124809700
chr8	127470700	127475700
chr8	129107700	129120700
chr9	16302300	16308300
chr9	20445300	20450300
chr9	20833300	20840300
chr9	24573300	24587300
chr9	26833300	26839300
chr9	31720300	31725300
chr9	32347300	32352300
chr9	37238300	37245300
chr9	40607300	40615300
chr9	40679300	40689300
chr9	42911300	42916300
chr9	44290300	44299300
chr9	44410300	44417300
chr9	44687300	44692300
chr9	45819300	45824300
chr9	56262300	56267300
chr9	56918300	56926300
chr9	58043300	58052300
chr9	58429300	58434300
chr9	59330300	59336300
chr9	59503300	59508300
chr9	61215300	61225300
chr9	62187300	62194300
chr9	62979300	63000300
chr9	63602300	63608300
chr9	63864300	63871300
chr9	65671300	65676300
chr9	66888300	66898300
chr9	68500300	68505300
chr9	69604300	69621300
chr9	72377300	72383300
chr9	78324300	78330300
chr9	79914300	79919300
chr9	81525300	81530300
chr9	82865300	82870300
chr9	85217300	85222300
chr9	87622300	87630300
chr9	87631300	87636300
chr9	88374300	88380300
chr9	91243300	91293300
chr9	91294300	91302300
chr9	98852300	98860300
chr9	98861300	98866300
chr9	99767300	99781300
chr9	100542300	100547300
chr9	100976300	100983300
chr9	103264300	103269300
chr9	108207300	108212300
chr9	114469300	114475300
chr9	115215300	115221300
chr9	118385300	118390300
chr9	118395300	118400300
chr9	120841300	120846300
chr9	122477300	122483300
chrX	11653700	11658700
chrX	11662700	11669700
chrX	11709700	11714700
chrX	11732700	11737700

## Sheet: liver
DMV regions
chr1	4481500	4487500
chr1	13114500	13119500
chr1	14493500	14498500
chr1	19085500	19103500
chr1	19194500	19218500
chr1	19220500	19233500
chr1	24617500	24624500
chr1	42740500	42757500
chr1	42758500	42772500
chr1	50980500	50985500
chr1	57025500	57042500
chr1	58766500	58771500
chr1	62746500	62755500
chr1	64164500	64169500
chr1	69730500	69736500
chr1	72915500	72923500
chr1	74815500	74820500
chr1	74837500	74842500
chr1	74849500	74855500
chr1	74900500	74907500
chr1	74926500	74934500
chr1	77508500	77514500
chr1	78183500	78202500
chr1	78204500	78216500
chr1	88421500	88427500
chr1	89048500	89053500
chr1	91825500	91831500
chr1	107885500	107890500
chr1	121315500	121321500
chr1	122233500	122239500
chr1	122490500	122504500
chr1	122506500	122513500
chr1	123072500	123077500
chr1	129669500	129674500
chr1	133421500	133426500
chr1	133903500	133908500
chr1	135026500	135033500
chr1	138841500	138847500
chr1	140735500	140746500
chr1	148341500	148346500
chr1	153188500	153194500
chr1	157579500	157591500
chr1	162963500	162968500
chr1	166384500	166389500
chr1	167388500	167393500
chr1	169617500	169625500
chr1	173367500	173372500
chr1	180263500	180269500
chr1	180456500	180461500
chr1	186552500	186560500
chr1	189429500	189434500
chr1	191990500	192000500
chr1	193005500	193011500
chr10	13683500	13689500
chr10	17440500	17447500
chr10	19071500	19078500
chr10	21867500	21874500
chr10	22531500	22541500
chr10	29251500	29257500
chr10	36855500	36861500
chr10	41237500	41242500
chr10	41993500	41999500
chr10	42290500	42313500
chr10	42349500	42357500
chr10	42890500	42896500
chr10	50610500	50626500
chr10	51740500	51750500
chr10	53792500	53797500
chr10	60911500	60916500
chr10	61591500	61599500
chr10	66997500	67003500
chr10	67737500	67743500
chr10	69386500	69391500
chr10	74521500	74526500
chr10	75295500	75300500
chr10	79315500	79321500
chr10	79575500	79580500
chr10	79609500	79616500
chr10	79951500	79961500
chr10	80136500	80142500
chr10	80391500	80396500
chr10	80595500	80600500
chr10	84216500	84223500
chr10	86166500	86171500
chr10	86950500	86958500
chr10	87320500	87325500
chr10	94404500	94409500
chr10	94875500	94881500
chr10	96078500	96083500
chr10	98723500	98729500
chr10	102487500	102496500
chr10	107767500	107772500
chr10	118303500	118308500
chr10	119910500	119916500
chr10	126415500	126420500
chr10	126723500	126730500
chr10	126774500	126779500
chr10	126967500	126972500
chr10	127772500	127777500
chr10	127845500	127850500
chr10	127927500	127932500
chr11	3992300	3997300
chr11	4996300	5001300
chr11	11013300	11018300
chr11	18915300	18921300
chr11	20101300	20106300
chr11	20639300	20644300
chr11	21891300	21904300
chr11	22756300	22761300
chr11	23973300	23983300
chr11	31770300	31775300
chr11	33098300	33106300
chr11	42232300	42237300
chr11	44429300	44434300
chr11	48666300	48673300
chr11	48682300	48688300
chr11	49421300	49427300
chr11	51668300	51673300
chr11	57821300	57826300
chr11	59100300	59106300
chr11	60350300	60355300
chr11	62362300	62368300
chr11	63730300	63738300
chr11	66337300	66344300
chr11	68872300	68878300
chr11	68907300	68914300
chr11	68933300	68940300
chr11	69177300	69183300
chr11	69221300	69227300
chr11	69228300	69235300
chr11	69391300	69396300
chr11	70465300	70470300
chr11	74642300	74648300
chr11	74979300	74988300
chr11	75271300	75277300
chr11	77304300	77309300
chr11	77325300	77330300
chr11	77794300	77799300
chr11	78794300	78799300
chr11	80113300	80118300
chr11	82199300	82205300
chr11	83662300	83668300
chr11	84335300	84344300
chr11	84679300	84686300
chr11	85642300	85649300
chr11	85703300	85710300
chr11	86397300	86402300
chr11	89159300	89165300
chr11	92957300	92963300
chr11	93856300	93861300
chr11	94333300	94338300
chr11	95774300	95779300
chr11	95864300	95870300
chr11	96032300	96046300
chr11	96048300	96053300
chr11	96054300	96068300
chr11	96111300	96118300
chr11	96128300	96149300
chr11	96152300	96158300
chr11	96175300	96182300
chr11	96878300	96884300
chr11	97432300	97438300
chr11	97520300	97525300
chr11	97560300	97565300
chr11	97846300	97851300
chr11	98063300	98068300
chr11	98177300	98192300
chr11	98305300	98310300
chr11	98445300	98450300
chr11	98634300	98639300
chr11	98797300	98802300
chr11	98819300	98827300
chr11	98900300	98906300
chr11	100179300	100184300
chr11	101030300	101037300
chr11	102177300	102182300
chr11	102463300	102469300
chr11	103631300	103637300
chr11	104091300	104096300
chr11	104298300	104306300
chr11	106647300	106652300
chr11	107328300	107333300
chr11	108781300	108786300
chr11	112639300	112646300
chr11	115021300	115026300
chr11	116710300	116716300
chr11	117685300	117691300
chr11	118767300	118772300
chr11	118902300	118910300
chr11	118911300	118921300
chr11	118944300	118951300
chr11	119251300	119256300
chr11	120046300	120052300
chr11	120091300	120100300
chr11	120206300	120212300
chr11	120489300	120495300
chr12	3305500	3311500
chr12	8776500	8782500
chr12	9580500	9592500
chr12	12944500	12950500
chr12	17695500	17700500
chr12	25777500	25786500
chr12	28022500	28029500
chr12	34610500	34615500
chr12	34637500	34645500
chr12	34646500	34654500
chr12	35730500	35735500
chr12	40946500	40951500
chr12	50474500	50497500
chr12	50498500	50503500
chr12	52926500	52931500
chr12	54345500	54355500
chr12	57627500	57642500
chr12	57711500	57717500
chr12	57787500	57802500
chr12	58637500	58648500
chr12	60230500	60235500
chr12	62621500	62628500
chr12	66065500	66070500
chr12	68319500	68324500
chr12	70472500	70477500
chr12	74037500	74046500
chr12	74136500	74156500
chr12	77468500	77473500
chr12	81209500	81218500
chr12	84825500	84830500
chr12	84970500	84975500
chr12	88228500	88238500
chr12	96928500	96935500
chr12	102318500	102324500
chr12	105708500	105717500
chr12	109239500	109245500
chr12	109510500	109515500
chr12	110029500	110035500
chr12	111514500	111522500
chr12	112275500	112280500
chr12	118388500	118395500
chr12	120073500	120090500
chr13	3356500	3361500
chr13	17893500	17898500
chr13	21248500	21253500
chr13	23621500	23628500
chr13	23662500	23668500
chr13	23673500	23678500
chr13	24890500	24897500
chr13	29040500	29046500
chr13	31703500	31722500
chr13	31891500	31903500
chr13	36821500	36828500
chr13	37945500	37951500
chr13	40796500	40812500
chr13	40818500	40831500
chr13	40832500	40840500
chr13	42143500	42149500
chr13	43572500	43577500
chr13	44824500	44829500
chr13	46056500	46062500
chr13	48637500	48642500
chr13	48752500	48767500
chr13	49059500	49065500
chr13	51939500	51945500
chr13	53072500	53079500
chr13	53556500	53562500
chr13	53566500	53571500
chr13	55925500	55939500
chr13	56349500	56361500
chr13	58226500	58232500
chr13	60274500	60280500
chr13	63663500	63671500
chr13	69669500	69674500
chr13	72093500	72106500
chr13	72763500	72778500
chr13	73396500	73402500
chr13	73404500	73410500
chr13	78310500	78319500
chr13	78332500	78345500
chr13	81020500	81027500
chr13	83852500	83874500
chr13	84482500	84489500
chr13	85425500	85430500
chr13	89877500	89883500
chr13	95637500	95657500
chr13	99121500	99139500
chr13	99270500	99277500
chr13	102532500	102539500
chr13	105074500	105079500
chr13	106231500	106237500
chr13	108677500	108683500
chr13	112594500	112600500
chr13	113774500	113782500
chr13	114403500	114408500
chr13	115246500	115251500
chr13	117084500	117089500
chr13	117093500	117104500
chr13	117493500	117502500
chr14	12384100	12390100
chr14	13169100	13184100
chr14	22801100	22811100
chr14	26276100	26283100
chr14	29318100	29323100
chr14	33273100	33280100
chr14	35123100	35128100
chr14	35631100	35638100
chr14	47005100	47011100
chr14	47500100	47506100
chr14	49280100	49291100
chr14	51707100	51712100
chr14	52357100	52362100
chr14	52719100	52726100
chr14	58688100	58696100
chr14	63862100	63870100
chr14	63881100	63891100
chr14	65204100	65210100
chr14	67847100	67859100
chr14	70474100	70482100
chr14	70604100	70609100
chr14	73781100	73786100
chr14	80167100	80175100
chr14	84841100	84849100
chr14	100681100	100687100
chr14	104856100	104874100
chr14	106293100	106299100
chr14	109309100	109314100
chr14	118623100	118638100
chr14	122870100	122891100
chr15	3218500	3224500
chr15	3529500	3534500
chr15	7759500	7767500
chr15	8391500	8397500
chr15	8998500	9005500
chr15	11832500	11838500
chr15	32848500	32853500
chr15	35222500	35234500
chr15	38227500	38233500
chr15	48620500	48625500
chr15	53173500	53179500
chr15	59478500	59484500
chr15	60653500	60658500
chr15	61814500	61820500
chr15	67004500	67009500
chr15	72375500	72380500
chr15	74345500	74351500
chr15	75574500	75579500
chr15	76348500	76354500
chr15	77667500	77675500
chr15	79514500	79519500
chr15	81685500	81691500
chr15	84682500	84687500
chr15	85406500	85414500
chr15	89007500	89012500
chr15	95480500	95485500
chr15	96114500	96120500
chr15	96526500	96531500
chr15	97829500	97836500
chr15	98460500	98466500
chr15	98619500	98625500
chr15	98633500	98639500
chr15	98698500	98704500
chr15	98859500	98864500
chr15	98926500	98931500
chr15	99222500	99228500
chr15	102572500	102578500
chr15	102739500	102774500
chr15	102776500	102816500
chr15	102819500	102831500
chr15	102835500	102846500
chr15	102860500	102867500
chr16	11173300	11178300
chr16	23979300	23991300
chr16	30062300	30069300
chr16	38087300	38094300
chr16	44138300	44143300
chr16	49854300	49859300
chr16	52449300	52455300
chr16	67617300	67622300
chr16	85800300	85805300
chr16	91219300	91231300
chr16	91268300	91273300
chr16	91644300	91650300
chr16	91727300	91732300
chr16	92693300	92701300
chr16	94077300	94090300
chr16	94092300	94098300
chr17	4993300	4998300
chr17	8621300	8628300
chr17	8989300	8996300
chr17	10509300	10514300
chr17	17758300	17763300
chr17	24563300	24568300
chr17	24983300	24989300
chr17	26974300	26988300
chr17	28277300	28282300
chr17	29168300	29173300
chr17	29625300	29631300
chr17	30022300	30027300
chr17	34253300	34261300
chr17	34739300	34744300
chr17	36052300	36057300
chr17	39980300	39986300
chr17	44870300	44876300
chr17	46163300	46171300
chr17	48231300	48236300
chr17	53704300	53710300
chr17	56722300	56727300
chr17	56751300	56756300
chr17	57197300	57202300
chr17	57385300	57390300
chr17	63228300	63234300
chr17	71194300	71204300
chr17	84582300	84589300
chr17	86005300	86026300
chr17	86079300	86092300
chr17	93597300	93605300
chr18	7001300	7006300
chr18	9209300	9215300
chr18	11047300	11055300
chr18	15220300	15226300
chr18	16964300	16969300
chr18	21809300	21815300
chr18	38367300	38374300
chr18	39645300	39652300
chr18	42552300	42562300
chr18	47524300	47531300
chr18	53620300	53629300
chr18	55146300	55153300
chr18	61557300	61562300
chr18	64496300	64507300
chr18	66093300	66099300
chr18	74937300	74942300
chr18	75117300	75123300
chr18	75525300	75533300
chr18	77082300	77100300
chr18	81178300	81188300
chr18	83078300	83086300
chr18	84253300	84262300
chr18	85019300	85024300
chr18	86561300	86566300
chr19	3320300	3327300
chr19	4438300	4443300
chr19	5486300	5492300
chr19	5796300	5804300
chr19	5841300	5850300
chr19	12083300	12089300
chr19	12867300	12872300
chr19	16943300	16953300
chr19	21345300	21351300
chr19	23213300	23219300
chr19	24971300	24977300
chr19	25676300	25690300
chr19	25743300	25750300
chr19	26678300	26683300
chr19	32829300	32837300
chr19	37507300	37513300
chr19	43458300	43464300
chr19	43679300	43694300
chr19	44584300	44589300
chr19	44743300	44750300
chr19	44814300	44819300
chr19	44820300	44837300
chr19	44910300	44915300
chr19	45148300	45156300
chr19	45227300	45238300
chr19	45294300	45313300
chr19	45314300	45319300
chr19	46573300	46580300
chr19	48278300	48283300
chr19	53384300	53390300
chr19	54118300	54123300
chr19	55814300	55820300
chr19	57433300	57438300
chr19	58527300	58532300
chr19	59237300	59249300
chr19	59265300	59270300
chr19	59524300	59547300
chr19	60862300	60867300
chr2	9797700	9805700
chr2	9808700	9817700
chr2	10289700	10298700
chr2	18609700	18622700
chr2	19363700	19379700
chr2	22472700	22482700
chr2	22922700	22927700
chr2	27529700	27536700
chr2	30324700	30329700
chr2	31489700	31498700
chr2	32005700	32010700
chr2	33483700	33488700
chr2	33494700	33502700
chr2	38199700	38215700
chr2	44962700	44969700
chr2	56953700	56958700
chr2	56965700	56970700
chr2	59960700	59965700
chr2	61640700	61653700
chr2	69421700	69426700
chr2	70309700	70315700
chr2	70395700	70407700
chr2	71363700	71385700
chr2	72814700	72819700
chr2	73105700	73119700
chr2	74485700	74554700
chr2	74568700	74579700
chr2	74582700	74589700
chr2	75495700	75500700
chr2	75538700	75543700
chr2	84724700	84730700
chr2	94079700	94087700
chr2	103321700	103326700
chr2	104961700	104975700
chr2	105498700	105531700
chr2	106531700	106536700
chr2	109512700	109519700
chr2	115887700	115894700
chr2	118721700	118729700
chr2	121971700	121976700
chr2	122120700	122128700
chr2	127948700	127953700
chr2	146041700	146050700
chr2	146658700	146665700
chr2	147008700	147022700
chr2	147185700	147202700
chr2	147861700	147875700
chr2	151872700	151877700
chr2	152559700	152568700
chr2	158432700	158442700
chr2	160189700	160197700
chr2	162484700	162489700
chr2	165706700	165713700
chr2	167513700	167519700
chr2	168588700	168593700
chr2	169954700	169961700
chr2	170043700	170048700
chr2	170319700	170324700
chr2	172370700	172378700
chr2	180624700	180630700
chr3	5217900	5222900
chr3	17684900	17696900
chr3	17949900	17956900
chr3	30403900	30414900
chr3	30991900	30996900
chr3	34536900	34556900
chr3	34557900	34564900
chr3	38782900	38787900
chr3	45178900	45186900
chr3	52070900	52075900
chr3	58216900	58223900
chr3	66776900	66789900
chr3	72856900	72861900
chr3	87799900	87804900
chr3	87944900	87949900
chr3	88015900	88020900
chr3	89080900	89086900
chr3	89193900	89201900
chr3	89220900	89225900
chr3	89852900	89857900
chr3	89881900	89887900
chr3	93246900	93252900
chr3	95083900	95089900
chr3	95461900	95466900
chr3	95705900	95711900
chr3	96302900	96307900
chr3	99042900	99048900
chr3	99049900	99065900
chr3	104020900	104025900
chr3	106345900	106352900
chr3	127327900	127339900
chr3	128896900	128930900
chr3	130808900	130816900
chr3	133204900	133209900
chr3	135099900	135104900
chr3	137526900	137531900
chr3	143863900	143869900
chr3	148648900	148654900
chr3	153988900	153998900
chr4	9770300	9777300
chr4	11311300	11317300
chr4	21604300	21618300
chr4	22403300	22426300
chr4	33331300	33336300
chr4	40796300	40802300
chr4	44713300	44720300
chr4	44723300	44730300
chr4	46355300	46361300
chr4	48055300	48062300
chr4	54957300	54963300
chr4	55542300	55548300
chr4	59558300	59563300
chr4	62018300	62023300
chr4	64783300	64789300
chr4	71858300	71864300
chr4	82147300	82159300
chr4	87677300	87682300
chr4	88916300	88930300
chr4	94715300	94721300
chr4	97438300	97447300
chr4	99315300	99330300
chr4	101026300	101031300
chr4	102241300	102247300
chr4	106581300	106587300
chr4	108130300	108135300
chr4	108503300	108508300
chr4	109335300	109340300
chr4	109645300	109661300
chr4	114572300	114577300
chr4	114729300	114738300
chr4	115606300	115615300
chr4	115745300	115750300
chr4	116357300	116363300
chr4	117165300	117170300
chr4	124333300	124338300
chr4	125163300	125170300
chr4	126408300	126414300
chr4	129660300	129666300
chr4	132563300	132569300
chr4	133306300	133313300
chr4	134705300	134711300
chr4	135696300	135701300
chr4	138009300	138014300
chr4	139373300	139394300
chr4	139798300	139805300
chr4	141091300	141096300
chr4	144480300	144486300
chr4	148177300	148182300
chr4	149654300	149659300
chr4	152854300	152859300
chr4	154591300	154597300
chr4	154936300	154941300
chr5	3339700	3346700
chr5	20558700	20563700
chr5	22936700	22943700
chr5	28483700	28505700
chr5	28788700	28794700
chr5	29794700	29814700
chr5	32434700	32441700
chr5	33772700	33779700
chr5	35722700	35744700
chr5	37631700	37638700
chr5	38211700	38224700
chr5	42142700	42160700
chr5	43622700	43628700
chr5	48372700	48378700
chr5	52502700	52507700
chr5	58104700	58113700
chr5	65193700	65205700
chr5	67484700	67495700
chr5	67605700	67610700
chr5	67617700	67624700
chr5	74037700	74043700
chr5	75466700	75481700
chr5	75543700	75553700
chr5	76731700	76736700
chr5	96588700	96593700
chr5	98593700	98599700
chr5	98607700	98619700
chr5	100401700	100409700
chr5	100465700	100470700
chr5	102085700	102099700
chr5	106127700	106132700
chr5	106880700	106901700
chr5	108149700	108157700
chr5	108794700	108800700
chr5	118619700	118625700
chr5	120117700	120125700
chr5	120243700	120258700
chr5	120281700	120295700
chr5	120873700	120891700
chr5	123583700	123595700
chr5	125865700	125870700
chr5	129102700	129108700
chr5	134786700	134792700
chr5	136326700	136331700
chr5	137040700	137045700
chr5	137788700	137793700
chr5	139468700	139475700
chr5	139854700	139860700
chr5	140007700	140035700
chr5	140382700	140388700
chr5	141081700	141087700
chr5	143574700	143586700
chr5	143665700	143670700
chr5	145014700	145019700
chr5	147996700	148005700
chr5	148031700	148038700
chr5	148078700	148090700
chr5	148111700	148120700
chr5	148533700	148538700
chr6	6799300	6833300
chr6	8897300	8903300
chr6	11321300	11326300
chr6	23192300	23211300
chr6	28081300	28087300
chr6	30122300	30129300
chr6	30249300	30254300
chr6	30350300	30355300
chr6	38300300	38305300
chr6	49163300	49169300
chr6	51118300	51125300
chr6	51126300	51133300
chr6	51416300	51422300
chr6	52106300	52111300
chr6	52121300	52126300
chr6	52173300	52186300
chr6	52193300	52205300
chr6	52207300	52219300
chr6	52260300	52267300
chr6	52268300	52273300
chr6	64677300	64685300
chr6	67215300	67220300
chr6	71441300	71446300
chr6	72563300	72570300
chr6	77191300	77196300
chr6	83017300	83023300
chr6	83645300	83658300
chr6	83659300	83668300
chr6	84533300	84541300
chr6	85135300	85142300
chr6	86473300	86478300
chr6	87757300	87762300
chr6	88145300	88151300
chr6	92889300	92895300
chr6	99469300	99474300
chr6	108608300	108613300
chr6	113024300	113031300
chr6	115623300	115628300
chr6	117855300	117860300
chr6	117865300	117870300
chr6	119985300	119990300
chr6	124865300	124870300
chr6	125112300	125117300
chr6	126592300	126597300
chr6	127097300	127106300
chr6	127715300	127721300
chr6	129129300	129135300
chr6	145811300	145816300
chr7	4793900	4798900
chr7	5009900	5016900
chr7	19605900	19610900
chr7	19892900	19898900
chr7	20276900	20286900
chr7	25727900	25735900
chr7	26470900	26475900
chr7	28113900	28119900
chr7	29159900	29168900
chr7	29592900	29598900
chr7	35900900	35908900
chr7	37477900	37485900
chr7	38552900	38560900
chr7	48152900	48157900
chr7	51607900	51615900
chr7	51682900	51687900
chr7	52068900	52075900
chr7	52591900	52596900
chr7	52711900	52716900
chr7	52958900	52964900
chr7	56886900	56895900
chr7	57161900	57172900
chr7	58876900	58885900
chr7	71079900	71085900
chr7	75093900	75099900
chr7	77423900	77433900
chr7	77472900	77480900
chr7	77501900	77507900
chr7	80680900	80686900
chr7	80698900	80704900
chr7	85720900	85725900
chr7	86640900	86656900
chr7	86678900	86690900
chr7	87168900	87173900
chr7	90012900	90018900
chr7	97276900	97281900
chr7	103357900	103362900
chr7	105982900	105987900
chr7	117263900	117268900
chr7	117768900	117774900
chr7	138682900	138701900
chr7	139788900	139794900
chr7	140311900	140316900
chr7	144499900	144515900
chr7	146766900	146772900
chr7	149842900	149850900
chr7	152122900	152129900
chr8	11006700	11012700
chr8	11553700	11559700
chr8	12381700	12403700
chr8	26710700	26715700
chr8	35037700	35042700
chr8	35866700	35873700
chr8	41945700	41950700
chr8	46019700	46024700
chr8	47375700	47383700
chr8	47822700	47828700
chr8	48757700	48762700
chr8	59790700	59816700
chr8	59819700	59828700
chr8	72408700	72413700
chr8	73010700	73019700
chr8	73131700	73136700
chr8	79421700	79427700
chr8	80947700	80952700
chr8	80956700	80963700
chr8	87183700	87190700
chr8	87497700	87504700
chr8	87557700	87562700
chr8	89991700	89998700
chr8	90481700	90487700
chr8	91561700	91570700
chr8	94323700	94331700
chr8	94877700	94891700
chr8	105304700	105311700
chr8	108127700	108132700
chr8	108658700	108663700
chr8	112301700	112306700
chr8	114253700	114258700
chr8	118227700	118234700
chr8	119780700	119785700
chr8	123010700	123015700
chr8	123057700	123064700
chr8	123594700	123609700
chr8	123636700	123644700
chr8	123647700	123654700
chr8	124803700	124809700
chr8	129110700	129120700
chr8	130879700	130884700
chr9	16303300	16308300
chr9	20833300	20840300
chr9	24574300	24586300
chr9	31719300	31725300
chr9	32347300	32353300
chr9	34922300	34927300
chr9	37238300	37244300
chr9	37266300	37272300
chr9	40607300	40613300
chr9	40679300	40689300
chr9	42911300	42916300
chr9	44410300	44416300
chr9	44687300	44692300
chr9	51855300	51861300
chr9	55386300	55395300
chr9	56917300	56925300
chr9	58043300	58053300
chr9	61215300	61223300
chr9	62187300	62195300
chr9	62979300	62999300
chr9	63602300	63608300
chr9	63866300	63871300
chr9	65140300	65145300
chr9	66437300	66442300
chr9	66891300	66898300
chr9	69602300	69620300
chr9	72377300	72383300
chr9	74708300	74717300
chr9	79914300	79919300
chr9	85217300	85222300
chr9	87622300	87636300
chr9	91243300	91252300
chr9	91254300	91267300
chr9	91268300	91293300
chr9	91294300	91306300
chr9	98851300	98860300
chr9	99767300	99781300
chr9	100542300	100547300
chr9	100977300	100982300
chr9	102253300	102258300
chr9	102616300	102621300
chr9	108207300	108212300
chr9	108241300	108246300
chr9	114469300	114474300
chr9	115216300	115221300
chr9	118384300	118390300
chr9	119889300	119894300
chr9	122025300	122030300
chr9	122477300	122483300
chrX	11652700	11659700
chrX	11662700	11669700
chrX	11709700	11714700
chrX	100816700	100821700

## Sheet: heart
DMV regions
chr1	4481500	4487500
chr1	5007500	5014500
chr1	19085500	19103500
chr1	19194500	19233500
chr1	24617500	24624500
chr1	42740500	42772500
chr1	51345500	51350500
chr1	57025500	57042500
chr1	59818500	59823500
chr1	62749500	62754500
chr1	64163500	64169500
chr1	66860500	66865500
chr1	69150500	69155500
chr1	69730500	69736500
chr1	72916500	72923500
chr1	74282500	74287500
chr1	74815500	74820500
chr1	74900500	74907500
chr1	74927500	74935500
chr1	74993500	74999500
chr1	75441500	75447500
chr1	77509500	77514500
chr1	78188500	78209500
chr1	78210500	78216500
chr1	82286500	82291500
chr1	88420500	88427500
chr1	91823500	91833500
chr1	97560500	97565500
chr1	107885500	107890500
chr1	108067500	108072500
chr1	121315500	121321500
chr1	122489500	122504500
chr1	122508500	122514500
chr1	123072500	123077500
chr1	127328500	127333500
chr1	133420500	133426500
chr1	135026500	135032500
chr1	148341500	148346500
chr1	153189500	153194500
chr1	157578500	157591500
chr1	162963500	162968500
chr1	165240500	165245500
chr1	169617500	169625500
chr1	170358500	170363500
chr1	173176500	173181500
chr1	180247500	180252500
chr1	180263500	180269500
chr1	180456500	180461500
chr1	182776500	182782500
chr1	186552500	186560500
chr1	191991500	191999500
chr1	193005500	193010500
chr10	13683500	13689500
chr10	19071500	19078500
chr10	20877500	20882500
chr10	21710500	21716500
chr10	21867500	21874500
chr10	22531500	22540500
chr10	29251500	29257500
chr10	36854500	36861500
chr10	41993500	41999500
chr10	42295500	42313500
chr10	42350500	42357500
chr10	42890500	42895500
chr10	50610500	50626500
chr10	51738500	51746500
chr10	56095500	56101500
chr10	61590500	61600500
chr10	66996500	67003500
chr10	67737500	67744500
chr10	69556500	69562500
chr10	72558500	72563500
chr10	75296500	75301500
chr10	79314500	79321500
chr10	79446500	79452500
chr10	79609500	79616500
chr10	79619500	79624500
chr10	79950500	79969500
chr10	80136500	80142500
chr10	80391500	80396500
chr10	80595500	80603500
chr10	84216500	84223500
chr10	86950500	86958500
chr10	94875500	94881500
chr10	96078500	96084500
chr10	98723500	98729500
chr10	102487500	102495500
chr10	114819500	114824500
chr10	116583500	116588500
chr10	119910500	119916500
chr10	120909500	120914500
chr10	126415500	126421500
chr10	126514500	126519500
chr10	126724500	126730500
chr10	127471500	127476500
chr10	127845500	127850500
chr11	3188300	3193300
chr11	18915300	18922300
chr11	21891300	21898300
chr11	23973300	23982300
chr11	30163300	30169300
chr11	33096300	33106300
chr11	40503300	40509300
chr11	44429300	44435300
chr11	48666300	48673300
chr11	49422300	49427300
chr11	50190300	50195300
chr11	51668300	51673300
chr11	55228300	55233300
chr11	59100300	59107300
chr11	59475300	59480300
chr11	60349300	60355300
chr11	62268300	62273300
chr11	62942300	62947300
chr11	63733300	63739300
chr11	68872300	68877300
chr11	68907300	68914300
chr11	68933300	68940300
chr11	69178300	69184300
chr11	69207300	69212300
chr11	69221300	69227300
chr11	69228300	69235300
chr11	70464300	70471300
chr11	74533300	74539300
chr11	74978300	74988300
chr11	75271300	75278300
chr11	77304300	77309300
chr11	77498300	77503300
chr11	77743300	77748300
chr11	77794300	77799300
chr11	80113300	80118300
chr11	82199300	82205300
chr11	83662300	83668300
chr11	84335300	84344300
chr11	85703300	85708300
chr11	86568300	86573300
chr11	89159300	89165300
chr11	92957300	92963300
chr11	94850300	94856300
chr11	95865300	95871300
chr11	96030300	96047300
chr11	96054300	96069300
chr11	96111300	96150300
chr11	96151300	96166300
chr11	96177300	96182300
chr11	96685300	96692300
chr11	96878300	96884300
chr11	97393300	97399300
chr11	97488300	97493300
chr11	97520300	97526300
chr11	97559300	97565300
chr11	98177300	98191300
chr11	98601300	98606300
chr11	98633300	98639300
chr11	98820300	98825300
chr11	100827300	100832300
chr11	101029300	101038300
chr11	101325300	101330300
chr11	102177300	102182300
chr11	102464300	102469300
chr11	102805300	102810300
chr11	103631300	103637300
chr11	104299300	104305300
chr11	106646300	106652300
chr11	109509300	109515300
chr11	112639300	112647300
chr11	115671300	115677300
chr11	116711300	116716300
chr11	117640300	117645300
chr11	118901300	118921300
chr11	118945300	118953300
chr11	119406300	119412300
chr11	120046300	120052300
chr11	120090300	120102300
chr11	120205300	120212300
chr12	3305500	3310500
chr12	8502500	8508500
chr12	12944500	12950500
chr12	15817500	15824500
chr12	21419500	21424500
chr12	25779500	25786500
chr12	28023500	28028500
chr12	34639500	34644500
chr12	39503500	39508500
chr12	40945500	40950500
chr12	50473500	50497500
chr12	50498500	50503500
chr12	57627500	57642500
chr12	57710500	57717500
chr12	57786500	57802500
chr12	58635500	58654500
chr12	62621500	62627500
chr12	66063500	66070500
chr12	70471500	70477500
chr12	74037500	74044500
chr12	74138500	74153500
chr12	77468500	77474500
chr12	81209500	81218500
chr12	84825500	84831500
chr12	85909500	85914500
chr12	88222500	88227500
chr12	88231500	88238500
chr12	96928500	96935500
chr12	105708500	105717500
chr12	109239500	109245500
chr12	110029500	110034500
chr12	111514500	111522500
chr12	113380500	113386500
chr12	114377500	114382500
chr12	118389500	118394500
chr12	120074500	120090500
chr13	3356500	3361500
chr13	5859500	5865500
chr13	17893500	17898500
chr13	21259500	21265500
chr13	22131500	22136500
chr13	23662500	23667500
chr13	24891500	24897500
chr13	29039500	29046500
chr13	31703500	31720500
chr13	31898500	31903500
chr13	36814500	36820500
chr13	36822500	36828500
chr13	40796500	40811500
chr13	40820500	40831500
chr13	40832500	40840500
chr13	42143500	42149500
chr13	44824500	44831500
chr13	46057500	46063500
chr13	48636500	48642500
chr13	48752500	48765500
chr13	49059500	49064500
chr13	51939500	51945500
chr13	53073500	53078500
chr13	53566500	53571500
chr13	55925500	55939500
chr13	56349500	56363500
chr13	58226500	58231500
chr13	59866500	59872500
chr13	60275500	60280500
chr13	63663500	63670500
chr13	72096500	72101500
chr13	72764500	72770500
chr13	73396500	73410500
chr13	78336500	78343500
chr13	81020500	81026500
chr13	83661500	83667500
chr13	83852500	83863500
chr13	83864500	83874500
chr13	84482500	84489500
chr13	89877500	89883500
chr13	95637500	95648500
chr13	95649500	95656500
chr13	98008500	98013500
chr13	99121500	99139500
chr13	99270500	99277500
chr13	104707500	104712500
chr13	105074500	105079500
chr13	106232500	106237500
chr13	108677500	108683500
chr13	112595500	112600500
chr13	113775500	113781500
chr13	115246500	115251500
chr13	117083500	117088500
chr13	117093500	117104500
chr13	117493500	117501500
chr14	12384100	12390100
chr14	13169100	13183100
chr14	22804100	22810100
chr14	26276100	26282100
chr14	27455100	27460100
chr14	35631100	35637100
chr14	46146100	46151100
chr14	47005100	47011100
chr14	47500100	47506100
chr14	49281100	49290100
chr14	52357100	52362100
chr14	58688100	58696100
chr14	63861100	63869100
chr14	63884100	63889100
chr14	65204100	65211100
chr14	67849100	67858100
chr14	70474100	70480100
chr14	73781100	73786100
chr14	80167100	80175100
chr14	84841100	84850100
chr14	100681100	100687100
chr14	104856100	104874100
chr14	106292100	106299100
chr14	109309100	109314100
chr14	118624100	118639100
chr14	120674100	120680100
chr14	122870100	122888100
chr15	8391500	8397500
chr15	11832500	11838500
chr15	35221500	35232500
chr15	36719500	36725500
chr15	38227500	38232500
chr15	48620500	48625500
chr15	53173500	53179500
chr15	56523500	56528500
chr15	57523500	57528500
chr15	59477500	59483500
chr15	61814500	61820500
chr15	72375500	72380500
chr15	74345500	74350500
chr15	76025500	76031500
chr15	76348500	76354500
chr15	77668500	77673500
chr15	78857500	78862500
chr15	81685500	81691500
chr15	84682500	84687500
chr15	85406500	85414500
chr15	85499500	85506500
chr15	89326500	89331500
chr15	95480500	95485500
chr15	96113500	96121500
chr15	96526500	96531500
chr15	97829500	97836500
chr15	98461500	98466500
chr15	98618500	98624500
chr15	98698500	98704500
chr15	101930500	101936500
chr15	102075500	102080500
chr15	102739500	102774500
chr15	102775500	102831500
chr15	102834500	102869500
chr16	11982300	11987300
chr16	23980300	23991300
chr16	30062300	30070300
chr16	38087300	38094300
chr16	38710300	38716300
chr16	52450300	52455300
chr16	85800300	85806300
chr16	91219300	91233300
chr16	91268300	91273300
chr16	92694300	92701300
chr16	94079300	94090300
chr16	94092300	94098300
chr17	4993300	5000300
chr17	8990300	8996300
chr17	10504300	10514300
chr17	15511300	15516300
chr17	17962300	17967300
chr17	23670300	23675300
chr17	23683300	23688300
chr17	23939300	23944300
chr17	24856300	24861300
chr17	26639300	26646300
chr17	26974300	26988300
chr17	28277300	28282300
chr17	29168300	29174300
chr17	29626300	29631300
chr17	31989300	31994300
chr17	34253300	34261300
chr17	34739300	34744300
chr17	36002300	36008300
chr17	36052300	36057300
chr17	39979300	39986300
chr17	44870300	44876300
chr17	46164300	46170300
chr17	46689300	46694300
chr17	46990300	46996300
chr17	48231300	48238300
chr17	53705300	53710300
chr17	56611300	56616300
chr17	57385300	57391300
chr17	63228300	63234300
chr17	71196300	71204300
chr17	71347300	71352300
chr17	84028300	84033300
chr17	84582300	84588300
chr17	86005300	86027300
chr17	86079300	86092300
chr17	87151300	87157300
chr17	87360300	87365300
chr17	88462300	88467300
chr17	93596300	93605300
chr18	7001300	7007300
chr18	9210300	9215300
chr18	11048300	11058300
chr18	14126300	14133300
chr18	15220300	15225300
chr18	21809300	21815300
chr18	23196300	23201300
chr18	39646300	39651300
chr18	42552300	42563300
chr18	47525300	47531300
chr18	53620300	53626300
chr18	55145300	55153300
chr18	61714300	61719300
chr18	64489300	64508300
chr18	66094300	66099300
chr18	69503300	69509300
chr18	69750300	69757300
chr18	73731300	73736300
chr18	75525300	75533300
chr18	77080300	77100300
chr18	80908300	80913300
chr18	81180300	81187300
chr18	83078300	83086300
chr18	84253300	84262300
chr19	3321300	3327300
chr19	4394300	4399300
chr19	5487300	5492300
chr19	5688300	5693300
chr19	5724300	5730300
chr19	5793300	5805300
chr19	5841300	5850300
chr19	9063300	9068300
chr19	12082300	12088300
chr19	12867300	12872300
chr19	16944300	16953300
chr19	21345300	21351300
chr19	23214300	23219300
chr19	24970300	24977300
chr19	25676300	25690300
chr19	25740300	25751300
chr19	26678300	26683300
chr19	32829300	32835300
chr19	37770300	37775300
chr19	43458300	43464300
chr19	43673300	43695300
chr19	44743300	44748300
chr19	44821300	44837300
chr19	44908300	44913300
chr19	45088300	45095300
chr19	45294300	45313300
chr19	46115300	46121300
chr19	46573300	46581300
chr19	48278300	48284300
chr19	53214300	53219300
chr19	53384300	53389300
chr19	54118300	54124300
chr19	55814300	55820300
chr19	59242300	59249300
chr19	59264300	59271300
chr19	59525300	59547300
chr19	60862300	60867300
chr2	9798700	9819700
chr2	10288700	10298700
chr2	13493700	13498700
chr2	17967700	17972700
chr2	18615700	18621700
chr2	19350700	19355700
chr2	19364700	19380700
chr2	22472700	22482700
chr2	25432700	25437700
chr2	26057700	26062700
chr2	28763700	28768700
chr2	30091700	30096700
chr2	30324700	30330700
chr2	31488700	31498700
chr2	31614700	31619700
chr2	32005700	32011700
chr2	33483700	33492700
chr2	33493700	33502700
chr2	38201700	38208700
chr2	44962700	44969700
chr2	56965700	56970700
chr2	61640700	61645700
chr2	69421700	69426700
chr2	70309700	70315700
chr2	70396700	70407700
chr2	71363700	71385700
chr2	72814700	72819700
chr2	73105700	73118700
chr2	74490700	74509700
chr2	74510700	74554700
chr2	74569700	74579700
chr2	75538700	75543700
chr2	79295700	79300700
chr2	84472700	84479700
chr2	84724700	84730700
chr2	92021700	92026700
chr2	92270700	92275700
chr2	94079700	94087700
chr2	104965700	104971700
chr2	105498700	105531700
chr2	106531700	106536700
chr2	109512700	109519700
chr2	115886700	115894700
chr2	116944700	116950700
chr2	118721700	118729700
chr2	119149700	119155700
chr2	122119700	122128700
chr2	124434700	124439700
chr2	146041700	146050700
chr2	146658700	146665700
chr2	147006700	147022700
chr2	147184700	147202700
chr2	147858700	147875700
chr2	152560700	152565700
chr2	156002700	156007700
chr2	158377700	158383700
chr2	158431700	158443700
chr2	160189700	160198700
chr2	162483700	162489700
chr2	164791700	164796700
chr2	165706700	165712700
chr2	169953700	169960700
chr2	172369700	172379700
chr2	174154700	174160700
chr2	179707700	179712700
chr2	180623700	180630700
chr3	5209900	5216900
chr3	9248900	9253900
chr3	17689900	17696900
chr3	17949900	17956900
chr3	30404900	30409900
chr3	34536900	34556900
chr3	34558900	34565900
chr3	38781900	38787900
chr3	45178900	45186900
chr3	52070900	52076900
chr3	58216900	58224900
chr3	60302900	60308900
chr3	66780900	66787900
chr3	87799900	87804900
chr3	87941900	87950900
chr3	88006900	88013900
chr3	88014900	88021900
chr3	88423900	88428900
chr3	88634900	88639900
chr3	89193900	89201900
chr3	89220900	89226900
chr3	89763900	89768900
chr3	89852900	89857900
chr3	89880900	89885900
chr3	93246900	93252900
chr3	95461900	95467900
chr3	95475900	95480900
chr3	95706900	95711900
chr3	95795900	95801900
chr3	96302900	96307900
chr3	96358900	96367900
chr3	96396900	96402900
chr3	99040900	99054900
chr3	99055900	99063900
chr3	127327900	127339900
chr3	128896900	128931900
chr3	130807900	130816900
chr3	135100900	135105900
chr3	137526900	137531900
chr3	143863900	143869900
chr3	144378900	144384900
chr3	145310900	145316900
chr3	148648900	148654900
chr3	151871900	151876900
chr3	153988900	154000900
chr4	9770300	9776300
chr4	11311300	11317300
chr4	21604300	21618300
chr4	22403300	22427300
chr4	33068300	33073300
chr4	43056300	43061300
chr4	43571300	43577300
chr4	44713300	44721300
chr4	44723300	44730300
chr4	46354300	46361300
chr4	48054300	48062300
chr4	54957300	54963300
chr4	55542300	55547300
chr4	64783300	64789300
chr4	82146300	82159300
chr4	87676300	87682300
chr4	88916300	88930300
chr4	94714300	94721300
chr4	97438300	97448300
chr4	99316300	99330300
chr4	101026300	101031300
chr4	102240300	102247300
chr4	109335300	109340300
chr4	109645300	109661300
chr4	114727300	114734300
chr4	115606300	115615300
chr4	115745300	115750300
chr4	117165300	117170300
chr4	124333300	124338300
chr4	124661300	124668300
chr4	125162300	125171300
chr4	125929300	125935300
chr4	126697300	126703300
chr4	127663300	127668300
chr4	129495300	129501300
chr4	129660300	129666300
chr4	132564300	132572300
chr4	133306300	133311300
chr4	133571300	133577300
chr4	134705300	134713300
chr4	135425300	135430300
chr4	135696300	135701300
chr4	137040300	137046300
chr4	139373300	139396300
chr4	139798300	139805300
chr4	140255300	140260300
chr4	141091300	141096300
chr4	144480300	144487300
chr4	148177300	148182300
chr4	152853300	152859300
chr4	154008300	154015300
chr4	154591300	154598300
chr5	3339700	3345700
chr5	17336700	17341700
chr5	20557700	20563700
chr5	22933700	22944700
chr5	28483700	28505700
chr5	28783700	28794700
chr5	29794700	29808700
chr5	31011700	31016700
chr5	32434700	32442700
chr5	33771700	33779700
chr5	35722700	35744700
chr5	37631700	37638700
chr5	38213700	38224700
chr5	42142700	42160700
chr5	43622700	43628700
chr5	52503700	52508700
chr5	58104700	58113700
chr5	65193700	65199700
chr5	67484700	67494700
chr5	67617700	67624700
chr5	75470700	75477700
chr5	75543700	75554700
chr5	81447700	81453700
chr5	96588700	96593700
chr5	98608700	98616700
chr5	100402700	100408700
chr5	100464700	100470700
chr5	102083700	102099700
chr5	106877700	106901700
chr5	108148700	108156700
chr5	108793700	108800700
chr5	118618700	118625700
chr5	120873700	120891700
chr5	122282700	122289700
chr5	123581700	123595700
chr5	124195700	124200700
chr5	124800700	124805700
chr5	125865700	125870700
chr5	126010700	126016700
chr5	129102700	129108700
chr5	134787700	134792700
chr5	137040700	137045700
chr5	137502700	137509700
chr5	137788700	137794700
chr5	138068700	138073700
chr5	138185700	138191700
chr5	139468700	139474700
chr5	140013700	140031700
chr5	140382700	140389700
chr5	141081700	141087700
chr5	143573700	143585700
chr5	143663700	143671700
chr5	147995700	148005700
chr5	148077700	148090700
chr5	148110700	148129700
chr5	148532700	148538700
chr6	6803300	6816300
chr6	6817300	6833300
chr6	8897300	8903300
chr6	18795300	18800300
chr6	23192300	23211300
chr6	28081300	28087300
chr6	29382300	29387300
chr6	30121300	30130300
chr6	30249300	30255300
chr6	47727300	47733300
chr6	51118300	51125300
chr6	51127300	51132300
chr6	51416300	51423300
chr6	52106300	52112300
chr6	52122300	52131300
chr6	52139300	52145300
chr6	52152300	52159300
chr6	52161300	52169300
chr6	52173300	52205300
chr6	52207300	52219300
chr6	52259300	52274300
chr6	54541300	54546300
chr6	64677300	64685300
chr6	77191300	77196300
chr6	83018300	83023300
chr6	83645300	83668300
chr6	84533300	84541300
chr6	85135300	85142300
chr6	86472300	86478300
chr6	88145300	88151300
chr6	92888300	92895300
chr6	108607300	108614300
chr6	113024300	113032300
chr6	117855300	117860300
chr6	117865300	117871300
chr6	119427300	119433300
chr6	119983300	119990300
chr6	126111300	126118300
chr6	127097300	127106300
chr6	127715300	127721300
chr6	145810300	145816300
chr7	3288900	3293900
chr7	4872900	4877900
chr7	12604900	12609900
chr7	16629900	16634900
chr7	16893900	16900900
chr7	16983900	16989900
chr7	19925900	19931900
chr7	25714900	25720900
chr7	25731900	25736900
chr7	25962900	25967900
chr7	26030900	26037900
chr7	26061900	26069900
chr7	26536900	26542900
chr7	28113900	28122900
chr7	29159900	29167900
chr7	29591900	29598900
chr7	37478900	37484900
chr7	38552900	38560900
chr7	48152900	48157900
chr7	51841900	51849900
chr7	52070900	52075900
chr7	52269900	52275900
chr7	52305900	52310900
chr7	52958900	52964900
chr7	56886900	56895900
chr7	57161900	57172900
chr7	58876900	58885900
chr7	68134900	68139900
chr7	71079900	71084900
chr7	75094900	75099900
chr7	77423900	77428900
chr7	77501900	77508900
chr7	80680900	80687900
chr7	80695900	80704900
chr7	85719900	85724900
chr7	86640900	86660900
chr7	86678900	86690900
chr7	87168900	87174900
chr7	90012900	90018900
chr7	97276900	97282900
chr7	103356900	103362900
chr7	105982900	105987900
chr7	112883900	112888900
chr7	117769900	117774900
chr7	123173900	123178900
chr7	138682900	138701900
chr7	140311900	140316900
chr7	144499900	144507900
chr7	146766900	146771900
chr7	148659900	148664900
chr7	149842900	149848900
chr7	150237900	150243900
chr7	152122900	152129900
chr8	11006700	11011700
chr8	11553700	11559700
chr8	12381700	12403700
chr8	17531700	17536700
chr8	26207700	26213700
chr8	35034700	35042700
chr8	35867700	35873700
chr8	37670700	37677700
chr8	46019700	46024700
chr8	47375700	47382700
chr8	59798700	59803700
chr8	59962700	59967700
chr8	71403700	71408700
chr8	72895700	72900700
chr8	73011700	73019700
chr8	73130700	73136700
chr8	79421700	79427700
chr8	80956700	80964700
chr8	87182700	87189700
chr8	87499700	87505700
chr8	89991700	89998700
chr8	90481700	90486700
chr8	91564700	91571700
chr8	94877700	94884700
chr8	105306700	105311700
chr8	107868700	107873700
chr8	114059700	114064700
chr8	118228700	118234700
chr8	123010700	123015700
chr8	123058700	123063700
chr8	123595700	123608700
chr8	123636700	123642700
chr8	124804700	124809700
chr8	127469700	127474700
chr8	129110700	129120700
chr8	130879700	130887700
chr9	16303300	16308300
chr9	20445300	20450300
chr9	20833300	20840300
chr9	24574300	24579300
chr9	24952300	24957300
chr9	31719300	31725300
chr9	32346300	32353300
chr9	37238300	37244300
chr9	40607300	40613300
chr9	40679300	40688300
chr9	42910300	42916300
chr9	44290300	44295300
chr9	44411300	44417300
chr9	44686300	44692300
chr9	45819300	45824300
chr9	51855300	51860300
chr9	55386300	55395300
chr9	56263300	56269300
chr9	56918300	56925300
chr9	58042300	58053300
chr9	59330300	59335300
chr9	59503300	59509300
chr9	61216300	61223300
chr9	62187300	62195300
chr9	62980300	63000300
chr9	63866300	63871300
chr9	66888300	66898300
chr9	69603300	69620300
chr9	74694300	74716300
chr9	87623300	87629300
chr9	91243300	91267300
chr9	91269300	91291300
chr9	91294300	91303300
chr9	94435300	94440300
chr9	98851300	98860300
chr9	98861300	98867300
chr9	99767300	99781300
chr9	100542300	100548300
chr9	100976300	100982300
chr9	102619300	102625300
chr9	106269300	106275300
chr9	108207300	108213300
chr9	114469300	114474300
chr9	118384300	118390300
chr9	120841300	120847300
chr9	122477300	122483300
chrX	11652700	11659700
chrX	11662700	11669700
chrX	11709700	11715700
chrX	11732700	11737700
chrX	12856700	12861700
chrX	117402700	117407700

[truncated: 12 more sheets: lung, kidney, uterus, skin, cerebellum, cortex, olfactory, mESC, oocyte, sperm, E6.5 embryo, E7.5 embryo]
