# Supplementary material for: Genome-wide analyses reveal a role of Polycomb in promoting hypomethylation of DNA methylation valleys
Source: Genome Biol. 2018 Feb 8;19:18. doi: 10.1186/s13059-018-1390-8 (PMC5806489; doi:10.1186/s13059-018-1390-8)
Supplement: Supplementary file 3 — List of orthologous DMV genes in human, mouse, and zebrafish. (XLS 26 kb) [file 13059_2018_1390_MOESM3_ESM.xls]

## Sheet: Common_genes
Table S2. Orthologous DMV genes in human, mouse and zebrafish
Alx1
Anp32a
Arid1b
Arid2
Barhl2
Barx1
Barx2
Bcl2l11
Bcor
Bdnf
Bhlhe22
Bhlhe23
Bsx
Ccnd1
Cdk13
Cfl1
Chat
Cyp1b1
Cyp26a1
Ddit3
Dmrta2
Dpf3
Ebf1
Ebf3
Egr3
Emx1
Emx2
Evx2
Ferd3l
Fev
Fezf1
Fezf2
Fgfr2
Fosl2
Foxa1
Foxa2
Foxd1
Foxd2
Foxd3
Foxl2
Foxo1
Fzd1
Gad2
Gadd45g
Gata3
Gata4
Gbx2
Gsc
Gsx1
Gsx2
H1f0
Hand2
Helt
Hexim1
Hic1
Hmx2
Hmx3
Hpse2
Id1
Ier5l
Igf2bp3
Isl1
Jun
Lef1
Lhx4
Lhx5
Lhx6
Lhx9
Lin28a
Mab21l1
Mafa
Mbd6
Meis1
Midn
Mnx1
Ncoa2
Neurod2
Neurog3
Nfic
Npas3
Nr2e1
Nr3c1
Nxph1
Olig2
Olig3
Onecut1
Onecut2
Onecut3
Osr1
Osr2
Otx2
Pax5
Pdgfra
Pdx1
Pitx1
Pitx2
Pknox2
Pou3f1
Pou4f1
Pou4f2
Pou4f3
Ppp1r9b
Prdm13
Prdm14
Prdm16
Ptf1a
Rap2b
Rbpms
Rrs1
Rsrc1
Setd5
Sgms1
Shc1
Shox2
Slc32a1
Smad7
Smarca2
Sox14
Sox2
Sp9
Spen
Spry2
Tal1
Tbx1
Tbx15
Tbx18
Tbx20
Tbx4
Tcf21
Tlx1
Tmem59l
Tnrc18
Ubtf
Uncx
Vax2
Vgf
Vsx2
Wnt1
Wnt10b
Zc3h4
Zfhx4
Zic1
Zic4
